# Supplementary material for: High-Throughput In Vitro Gene Expression Profile to Screen of Natural Herbals for Breast Cancer Treatment
Source: Front Oncol. 2021 Aug 13;11:684351. doi: 10.3389/fonc.2021.684351 (PMC8418118; doi:10.3389/fonc.2021.684351)
Supplement: Supplementary file 2 [file Table_1.xlsx]

## Sheet: Sheet1
Supplemental Table 1 Description of samples and classification
Groups	Extraction method	Sample name	Family	Genus	Pharmaceutical effect	Library ID	Treat	data ID
Group1	W3	Panax japonica var major	Araliaceae	Panax	Promoting blood circulation and removing stasis	MCF-7 3	Treat2	CL100120269_L02_46
Group1	W4	Panax vietnamensis	Araliaceae	Panax		MCF-7 4	Treat3	CL100120269_L02_47
Group1	W5	Panax stipuleanatus	Araliaceae	Panax		MCF-7 5	Treat4	CL100120269_L02_48
Group1	W1	Panax notoginseng	Araliaceae	Panax		MCF-7 1	Treat86	CL100144736_L02_1
Group1	GX0831	Salvia miltiorrhiza	Lamiaceae	Salvia		MCF-7 14	Treat41	CL100137211_L01_65
Group1	S171	Ageratina adenophora	Asteraceae	Ageratina		MCF-7 71	Treat80	CL100144736_L01_64
Group1	S083	Phyllanthus reticulatus Poir. var. glaberMuell.-Age.	Euphorbiaceae	Phyllanthus		MCF-7 49	Treat88	CL100144736_L02_3
Group1	S086	Gynura procumbens	Asteraceae	Gynura		MCF-7 52	Treat14	CL100120303_L01_101
Group1	S127	Kadsura coccinea	Schisandraceae	Kadsura		MCF-7 63	Treat25	CL100120303_L01_48
Group1	GX0824	Smilax scobinicaulis C. H. Wright	Liliaceae	Smilax		MCF-7 9	Treat8	CL100120269_L02_60
Group2	GX0825	Paeonia anomala subsp. veitchii	Paeoniaceae	Paeonia	Heat-Clearing	MCF-7 10	Treat9	CL100120269_L02_61
Group2	GX0850	Kummerowia striata	Fabaceae	Kummerowia		MCF-7 26	Treat52	CL100137211_L01_76
Group2	S044	Euphorbia hirta	Euphorbiaceae	Euphorbia		MCF-7 39	Treat65	CL100144577_L01_89
Group2	S047	Malvastrum coromandelianum	Malvaceae	Malvastrum		MCF-7 40	Treat66	CL100144577_L01_90
Group2	S063	Tabernaemontana divaricata	Apocynaceae	Tabernaemontana		MCF-7 46	Treat72	CL100144577_L01_96
Group2	S048	Abutilon indicum	Malvaceae	Abutilon		MCF-7 41	Treat67	CL100144577_L01_91
Group2	S055	Argyreia pierreana	Convolvulaceae	Argyreia		MCF-7 43	Treat69	CL100144577_L01_93
Group2	S059	Artemisia lactiflora	Asteraceae	Artemisia		MCF-7 45	Treat71	CL100144577_L01_95
Group2	S055	Argyreia pierreana	Convolvulaceae	Argyreia		MCF-7 43	Treat90	CL100144736_L02_43
Group2	S071	Amaranthus tricolor	Amaranthaceae	Amaranthus		MCF-7 47	Treat26	CL100120303_L01_97
Group2	S004	Sphagneticola calendulacea	Asteraceae	Sphagneticola		MCF-7 31	Treat57	CL100144577_L01_81
Group2	GX0835	Forsythia suspensa	Oleaceae	Forsythia		MCF-7 16	Treat43	CL100137211_L01_67
Group2	GX0836	Scutellaria baicalensis	Lamiaceae	Scutellaria		MCF-7 17	Treat44	CL100137211_L01_68
Group2	GX0842	Swertia leducii	Gentianaceae	Swertia		MCF-7 21	Treat48	CL100137211_L01_72
Group2	S166	Dalbergia pinnata	Fabaceae	Dalbergia		MCF-7 70	Treat79	CL100144736_L01_63
Group2	S111	Polygonum perfoliatum	Polygonaceae	Polygonum		MCF-7 58	Treat20	CL100120303_L01_43
Group2	S084	Malva verticillata var. crispa	Malvaceae	Malva		MCF-7 50	Treat28	CL100120303_L01_99
Group2	S095	Senecio scandens	Asteraceae	Senecio		MCF-7 53	Treat15	CL100120303_L01_102
Group2	S104	Mallotus apelta	Euphorbiaceae	Mallotus		MCF-7 56	Treat18	CL100120303_L01_41
Group2	S109	Chenopodium album	Chenopodiaceae	Chenopodium		MCF-7 57	Treat19	CL100120303_L01_42
Group2	S125	Melia azedarach	Meliaceae	Melia		MCF-7 62	Treat24	CL100120303_L01_47
Group3	GX0821	Pinus massoniana Lamb.	Pinaceae	Pinus	Rheumatism treatment	MCF-7 6	Treat5	CL100120269_L02_57
Group3	S008	Excoecaria cochinchinensisLour.	Euphorbiaceae	Excoecaria		MCF-7 32	Treat58	CL100144577_L01_82
Group3	S138	Breynia fruticosa	Euphorbiaceae	Breynia		MCF-7 64	Treat73	CL100144736_L01_57
Group3	S165	Trachelospermum jasminoides	Apocynaceae	Trachelospermum		MCF-7 69	Treat78	CL100144736_L01_62
Group3	S118	Mucuna macrocarpa	Fabaceae	Mucuna		MCF-7 60	Treat22	CL100120303_L01_45
Group4	S029	Blumea riparia	Asteraceae	Blumea	Hemostatic	MCF-7 34	Treat60	CL100144577_L01_84
Group4	S034	Chromolaena odorata	Asteraceae	Chromolaena		MCF-7 37	Treat63	CL100144577_L01_87
Group4	S058	Pteris semipinnata	Pteridaceae	Pteris		MCF-7 44	Treat70	CL100144577_L01_94
Group4	W8	Panax zingiberensis C. Y. Wu et K. M. Feng	Araliaceae	Panax		MCF-7 154	Treat84	CL100144736_L01_68
Group4	S162	Solanum erianthum	Solanaceae	Solanum		MCF-7 68	Treat77	CL100144736_L01_61
Group4	S103	Phyllodium elegans	Fabaceae	Phyllodium		MCF-7 55	Treat17	CL100120303_L01_104
Group5	W2	Panax ginseng C. A. Meyer	Araliaceae	Panax	Tonic	MCF-7 2	Treat1	CL100120269_L02_45
Group5	GX0827	Astragalus membranaceus	Leguminosae	Astragalus		MCF-7 12	Treat11	CL100120269_L02_63
Group5	GX0830	Angelica sinensis	Apiaceae	Angelica		MCF-7 13	Treat12	CL100120269_L02_64
Group5	GX0857	Astragalus chinensis	Fabaceae	Astragalus		MCF-7 29	Treat55	CL100137211_L01_79
Group5	W7	Panax quinquefolium Linn	Araliaceae	Panax		MCF-7 152	Treat82	CL100144736_L01_66
Group5	W6	Panax japonicus var. angustifolius	Araliaceae	Panax		MCF-7 153	Treat83	CL100144736_L01_67
Group5	GX0838	Lycium chinense	Solanaceae	Lycium		MCF-7 18	Treat45	CL100137211_L01_69
Group5	GX0841	Chengiopanax fargesii	Araliaceae	Chengiopanax		MCF-7 20	Treat47	CL100137211_L01_71
Group5	GX0839	Cullen corylifolium	Fabaceae	Cullen		MCF-7 19	Treat46	CL100137211_L01_70
Group6	GX0822	Inula japonica Thunb.	Asteraceae	Inula	Rsthmatics, expectorants and antitussives	MCF-7 7	Treat6	CL100120269_L02_58
Group6	S052	Acmella paniculata	Asteraceae	Acmella		MCF-7 42	Treat68	CL100144577_L01_92
Group6	GX0847	Crotalaria ferruginea	Fabaceae	Crotalaria		MCF-7 24	Treat87	CL100144736_L02_2
Group6	S161	Aristolochia tagala	Aristolochiaceae	Aristolochia		MCF-7 67	Treat76	CL100144736_L01_60
Group7	GX0849	Polygonum aviculare	Polygonaceae	Polygonum	Water-disinhibiting and damp-percolating	MCF-7 25	Treat51	CL100137211_L01_75
Group7	GX0855	Bischofia javanica	Euphorbiaceae	Bischofia		MCF-7 28	Treat54	CL100137211_L01_78
Group7	S031	Humulus scandens	Cannabaceae	Humulus		MCF-7 35	Treat61	CL100144577_L01_85
Group8	GX0826	Fruitlet of Citrus aurantium L.	Rutaceae	Citrus	Qi-regulating	MCF-7 11	Treat10	CL100120269_L02_62
Group8	GX0858	Immature ruit of Citrus aurantium L.	Rutaceae	Citrus		MCF-7 30	Treat56	CL100137211_L01_80
Group8	S022	Cyperus rotundus	Cyperaceae	Cyperus		MCF-7 33	Treat59	CL100144577_L01_83
Group9	C001	Myristica fragrans	Myristicaceae	Myristica	Heat-clearingastringent	MCF-7 73	Treat81	CL100144736_L01_65
Group9	GX0834	Schisandra chinensis	Schisandraceae	Schisandra		MCF-7 15	Treat42	CL100137211_L01_66
Group9	S120	Entada phaseoloides	Fabaceae	Entada		MCF-7 61	Treat23	CL100120303_L01_46
Group10	S174	Ricinus communis	Euphorbiaceae	Ricinus	Detoxifying, analgesia, antipruritic	MCF-7 72	Treat89	CL100144736_L02_4
Group10	S098	Gelsemium elegans	Loganiaceae	Gelsemium		MCF-7 54	Treat16	CL100120303_L01_103
Group11	GX0823	Arctium lappa	Asteraceae	Arctium	Unclassified	MCF-7 8	Treat7	CL100120269_L02_59
Group11	S174	Ricinus communis L.	Euphorbiaceae	Ricinus		MCF-7 48	Treat27	CL100120303_L01_98
Group11	GX0854	Platycodon grandiflorus	Campanulaceae	Platycodon		MCF-7 27	Treat53	CL100137211_L01_77
Group11	S085	Ligustrum confusum	Oleaceae	Ligustrum		MCF-7 51	Treat13	CL100120303_L01_100
Group11	S033	Sesbania bispinosa	Fabaceae	Sesbania		MCF-7 36	Treat62	CL100144577_L01_86
Group11	S115	Mallotus barbatus	Euphorbiaceae	Mallotus		MCF-7 59	Treat21	CL100120303_L01_44
Group11	S147	Cornus macrophylla	Cornaceae	Cornus		MCF-7 65	Treat74	CL100144736_L01_58
Group11	S155	Solanum aculeatissimum	Solanaceae	Solanum		MCF-7 66	Treat75	CL100144736_L01_59
Group12	——	cis-Platinum 2			Positive controls	MCF-7 D2	Treat29	CL100120303_L02_77
Group12	——	Paclitaxel 2				MCF-7 T2	Treat31	CL100120303_L02_79
Group12	——	cis-Platinum 3				MCF-7 D3	Treat30	CL100120303_L02_78
Group12	——	Paclitaxel 3				MCF-7 T3	Treat32	CL100120303_L02_80
Group12	——	Gefitinib				MCF-7 155	Treat33	CL100120303_L02_81
Group12	——	Gefitinib				MCF-7 155	Treat85	CL100144736_L01_69
Group12	——	Doxorubicin hydrochloride				MCF-7 156	Treat34	CL100120303_L02_82
Group12	——	Cabozantinib				MCF-7 157	Treat35	CL100120303_L02_83
Group12	——	Gemcitabine				MCF-7 158	Treat36	CL100120303_L02_84
Group12	——	Lenvatinib				MCF-7 159	Treat37	CL100120303_L02_85
Group12	——	Docetaxel				MCF-7 160	Treat38	CL100120303_L02_86
Group12	——	Viborelbine				MCF-7 162-1	Treat91	CL100144736_L02_47
Group12	——	Viborelbine				MCF-7 162-2	Treat92	CL100144736_L02_48
Group12	——	Sorafenib				MCF-7 161-1	Treat39	CL100120303_L02_87
Group12	——	Sorafenib				MCF-7 161-2	Treat40	CL100120303_L02_88
Group13	——	Control 2			Negative controls	MCF-7 NC2	CK	CL100120303_L02_73
Group13	——	Control 3				MCF-7 NC3	CK	CL100120303_L02_74
Group13	——	Control 4				MCF-7 NC4	CK	CL100120303_L02_75
Group13	——	Control 5				MCF-7 NC5	CK	CL100120303_L02_76
Group13	——	Control 7				MCF-7 NC7	CK	CL100144736_L01_70
Group13	——	Control 10				MCF-7 NC10	CK	CL100144736_L01_71
Group13	——	Control 11				MCF-7 NC11	CK	CL100144736_L01_72
