# Supplementary material for: High-Throughput In Vitro Gene Expression Profile to Screen of Natural Herbals for Breast Cancer Treatment
Source: Front Oncol. 2021 Aug 13;11:684351. doi: 10.3389/fonc.2021.684351 (PMC8418118; doi:10.3389/fonc.2021.684351)
Supplement: Supplementary file 3 [file Table_2.xlsx]

## Sheet: Sheet1
Supplemental Table 2 Summary of RNA-seq data quality control
Sample Name	% Dups	% GC	Length	% Failed	M Seqs
CL100120269_L02_45_1	0.609	0.46	100 bp	0.1	34.9
CL100120269_L02_45_2	0.576	0.47	100 bp	0.1	34.9
CL100120269_L02_46_1	0.596	0.46	100 bp	0.1	33.9
CL100120269_L02_46_2	0.571	0.46	100 bp	0.1	33.9
CL100120269_L02_47_1	0.586	0.47	100 bp	0.1	30.4
CL100120269_L02_47_2	0.534	0.47	100 bp	0.1	30.4
CL100120269_L02_48_1	0.583	0.47	100 bp	0.1	29.5
CL100120269_L02_48_2	0.507	0.47	100 bp	0.1	29.5
CL100120269_L02_57_1	0.597	0.46	100 bp	0.1	41.3
CL100120269_L02_57_2	0.559	0.47	100 bp	0.1	41.3
CL100120269_L02_58_1	0.606	0.47	100 bp	0.1	36.4
CL100120269_L02_58_2	0.573	0.47	100 bp	0.1	36.4
CL100120269_L02_59_1	0.595	0.47	100 bp	0.1	33.2
CL100120269_L02_59_2	0.563	0.47	100 bp	0.1	33.2
CL100120269_L02_60_1	0.589	0.46	100 bp	0.1	38.1
CL100120269_L02_60_2	0.567	0.47	100 bp	0.1	38.1
CL100120269_L02_61_1	0.592	0.47	100 bp	0.1	29
CL100120269_L02_61_2	0.513	0.47	100 bp	0.1	29
CL100120269_L02_62_1	0.566	0.47	100 bp	0.1	24.6
CL100120269_L02_62_2	0.483	0.47	100 bp	0	24.6
CL100120269_L02_63_1	0.612	0.46	100 bp	0.1	30.2
CL100120269_L02_63_2	0.547	0.47	100 bp	0.1	30.2
CL100120269_L02_64_1	0.575	0.46	100 bp	0.1	23.1
CL100120269_L02_64_2	0.487	0.47	100 bp	0	23.1
CL100120303_L01_100_1	0.63	0.47	100 bp	0.1	42.6
CL100120303_L01_100_2	0.622	0.47	100 bp	0.1	42.6
CL100120303_L01_101_1	0.622	0.47	100 bp	0.1	40.1
CL100120303_L01_101_2	0.613	0.47	100 bp	0.1	40.1
CL100120303_L01_102_1	0.637	0.47	100 bp	0.1	42.6
CL100120303_L01_102_2	0.629	0.47	100 bp	0.1	42.6
CL100120303_L01_103_1	0.626	0.47	100 bp	0.1	40.9
CL100120303_L01_103_2	0.623	0.47	100 bp	0.1	40.9
CL100120303_L01_104_1	0.677	0.47	100 bp	0.1	60.2
CL100120303_L01_104_2	0.665	0.47	100 bp	0.1	60.2
CL100120303_L01_41_1	0.641	0.48	100 bp	0.1	53.5
CL100120303_L01_41_2	0.63	0.48	100 bp	0.1	53.5
CL100120303_L01_42_1	0.677	0.48	100 bp	0.1	50.4
CL100120303_L01_42_2	0.665	0.48	100 bp	0.1	50.4
CL100120303_L01_43_1	0.661	0.48	100 bp	0.1	48.3
CL100120303_L01_43_2	0.651	0.48	100 bp	0.1	48.3
CL100120303_L01_44_1	0.673	0.48	100 bp	0.1	50.4
CL100120303_L01_44_2	0.661	0.47	100 bp	0.1	50.4
CL100120303_L01_45_1	0.651	0.48	100 bp	0.1	42.2
CL100120303_L01_45_2	0.643	0.48	100 bp	0.1	42.2
CL100120303_L01_46_1	0.654	0.48	100 bp	0.1	41.9
CL100120303_L01_46_2	0.645	0.48	100 bp	0.1	41.9
CL100120303_L01_47_1	0.659	0.47	100 bp	0.1	60.6
CL100120303_L01_47_2	0.651	0.47	100 bp	0.1	60.6
CL100120303_L01_48_1	0.631	0.47	100 bp	0.1	48.4
CL100120303_L01_48_2	0.622	0.47	100 bp	0.1	48.4
CL100120303_L01_97_1	0.63	0.47	100 bp	0.1	42.9
CL100120303_L01_97_2	0.622	0.47	100 bp	0.1	42.9
CL100120303_L01_98_1	0.643	0.47	100 bp	0.1	49.1
CL100120303_L01_98_2	0.634	0.47	100 bp	0.1	49.1
CL100120303_L01_99_1	0.663	0.47	100 bp	0.1	50.6
CL100120303_L01_99_2	0.651	0.47	100 bp	0.1	50.6
CL100120303_L02_73_1	0.658	0.47	100 bp	0.1	46.7
CL100120303_L02_73_2	0.653	0.47	100 bp	0.1	46.7
CL100120303_L02_74_1	0.674	0.47	100 bp	0.1	45
CL100120303_L02_74_2	0.672	0.47	100 bp	0.1	45
CL100120303_L02_75_1	0.733	0.48	100 bp	0.1	46.7
CL100120303_L02_75_2	0.727	0.48	100 bp	0.1	46.7
CL100120303_L02_76_1	0.678	0.47	100 bp	0.1	46.2
CL100120303_L02_76_2	0.677	0.47	100 bp	0.1	46.2
CL100120303_L02_77_1	0.674	0.47	100 bp	0.1	42.5
CL100120303_L02_77_2	0.67	0.47	100 bp	0.1	42.5
CL100120303_L02_78_1	0.677	0.47	100 bp	0.1	46.9
CL100120303_L02_78_2	0.676	0.47	100 bp	0.1	46.9
CL100120303_L02_79_1	0.647	0.47	100 bp	0.1	35.2
CL100120303_L02_79_2	0.646	0.48	100 bp	0.1	35.2
CL100120303_L02_80_1	0.677	0.47	100 bp	0.1	47.2
CL100120303_L02_80_2	0.671	0.47	100 bp	0.1	47.2
CL100120303_L02_81_1	0.649	0.47	100 bp	0.1	39
CL100120303_L02_81_2	0.646	0.47	100 bp	0.1	39
CL100120303_L02_83_1	0.653	0.47	100 bp	0.1	38.2
CL100120303_L02_83_2	0.639	0.47	100 bp	0.1	38.2
CL100120303_L02_84_1	0.675	0.47	100 bp	0.1	40.1
CL100120303_L02_84_2	0.674	0.47	100 bp	0.1	40.1
CL100120303_L02_85_1	0.702	0.47	100 bp	0.1	45.2
CL100120303_L02_85_2	0.698	0.47	100 bp	0.1	45.2
CL100120303_L02_86_1	0.715	0.47	100 bp	0.1	56.7
CL100120303_L02_86_2	0.638	0.47	100 bp	0.1	27.6
CL100120303_L02_88_1	0.679	0.47	100 bp	0.1	49.4
CL100120303_L02_88_2	0.674	0.47	100 bp	0.1	49.4
CL100137211_L01_65_1	0.678	0.47	100 bp	0.1	55.2
CL100137211_L01_65_2	0.543	0.47	100 bp	0.1	55.2
CL100137211_L01_66_1	0.673	0.47	100 bp	0.1	50.9
CL100137211_L01_66_2	0.548	0.47	100 bp	0.1	50.9
CL100137211_L01_67_1	0.684	0.46	100 bp	0.1	51.5
CL100137211_L01_67_2	0.571	0.47	100 bp	0.1	51.5
CL100137211_L01_68_1	0.65	0.46	100 bp	0.1	48
CL100137211_L01_68_2	0.543	0.46	100 bp	0.1	48
CL100137211_L01_69_1	0.65	0.47	100 bp	0.1	45.9
CL100137211_L01_69_2	0.538	0.47	100 bp	0.1	45.9
CL100137211_L01_70_1	0.661	0.46	100 bp	0.1	47.8
CL100137211_L01_70_2	0.552	0.47	100 bp	0.1	47.8
CL100137211_L01_71_1	0.673	0.46	100 bp	0.1	48.6
CL100137211_L01_71_2	0.565	0.46	100 bp	0.1	48.6
CL100137211_L01_72_1	0.657	0.46	100 bp	0.1	41.8
CL100137211_L01_72_2	0.553	0.47	100 bp	0.1	41.8
CL100137211_L01_75_1	0.658	0.47	100 bp	0.1	52
CL100137211_L01_75_2	0.527	0.48	100 bp	0.1	52
CL100137211_L01_76_1	0.641	0.47	100 bp	0.1	49.5
CL100137211_L01_76_2	0.515	0.48	100 bp	0.1	49.5
CL100137211_L01_77_1	0.655	0.48	100 bp	0.1	49.1
CL100137211_L01_77_2	0.521	0.49	100 bp	0.1	49.1
CL100137211_L01_78_1	0.658	0.49	100 bp	0.1	50.4
CL100137211_L01_78_2	0.538	0.49	100 bp	0.1	50.4
CL100137211_L01_79_1	0.645	0.47	100 bp	0.1	51.4
CL100137211_L01_79_2	0.511	0.48	100 bp	0.1	51.4
CL100137211_L01_80_1	0.633	0.47	100 bp	0.1	46.5
CL100137211_L01_80_2	0.505	0.48	100 bp	0.1	46.5
CL100144577_L01_81_1	0.613	0.47	100 bp	0.1	36.2
CL100144577_L01_81_2	0.619	0.47	100 bp	0.1	36.2
CL100144577_L01_82_1	0.602	0.47	100 bp	0.1	36.7
CL100144577_L01_82_2	0.604	0.47	100 bp	0.1	36.7
CL100144577_L01_83_1	0.613	0.47	100 bp	0.1	40.2
CL100144577_L01_83_2	0.619	0.47	100 bp	0.1	40.2
CL100144577_L01_84_1	0.63	0.47	100 bp	0.1	45.3
CL100144577_L01_84_2	0.634	0.47	100 bp	0.1	45.3
CL100144577_L01_85_1	0.621	0.47	100 bp	0.1	42.7
CL100144577_L01_85_2	0.624	0.47	100 bp	0.1	42.7
CL100144577_L01_86_1	0.618	0.47	100 bp	0.1	42.7
CL100144577_L01_86_2	0.623	0.47	100 bp	0.1	42.7
CL100144577_L01_87_1	0.602	0.47	100 bp	0.1	34.5
CL100144577_L01_87_2	0.616	0.47	100 bp	0.1	34.5
CL100144577_L01_89_1	0.606	0.47	100 bp	0.1	38.8
CL100144577_L01_89_2	0.61	0.47	100 bp	0.1	38.8
CL100144577_L01_90_1	0.62	0.47	100 bp	0.1	44.4
CL100144577_L01_90_2	0.625	0.47	100 bp	0.1	44.4
CL100144577_L01_91_1	0.637	0.47	100 bp	0.1	52.7
CL100144577_L01_91_2	0.64	0.47	100 bp	0.1	52.7
CL100144577_L01_92_1	0.605	0.47	100 bp	0.1	39.6
CL100144577_L01_92_2	0.61	0.47	100 bp	0.1	39.6
CL100144577_L01_93_1	0.613	0.47	100 bp	0.1	41.8
CL100144577_L01_93_2	0.617	0.47	100 bp	0.1	41.8
CL100144577_L01_94_1	0.639	0.48	100 bp	0.1	47.7
CL100144577_L01_94_2	0.651	0.48	100 bp	0.1	47.7
CL100144577_L01_95_1	0.63	0.47	100 bp	0.1	47.4
CL100144577_L01_95_2	0.638	0.47	100 bp	0.1	47.4
CL100144577_L01_96_1	0.63	0.47	100 bp	0.1	48
CL100144577_L01_96_2	0.634	0.47	100 bp	0.1	48
CL100144736_L01_57_1	0.328	0.47	100 bp	0	43.3
CL100144736_L01_57_2	0.607	0.47	100 bp	0.2	43.3
CL100144736_L01_58_1	0.359	0.47	100 bp	0	56.3
CL100144736_L01_58_2	0.639	0.47	100 bp	0.2	56.3
CL100144736_L01_59_1	0.244	0.47	100 bp	0	31.2
CL100144736_L01_59_2	0.564	0.47	100 bp	0.2	31.2
CL100144736_L01_60_1	0.268	0.47	100 bp	0	33.4
CL100144736_L01_60_2	0.589	0.47	100 bp	0.2	33.4
CL100144736_L01_61_1	0.331	0.47	100 bp	0	45.2
CL100144736_L01_61_2	0.611	0.48	100 bp	0.1	45.2
CL100144736_L01_62_1	0.266	0.48	100 bp	0	31.7
CL100144736_L01_62_2	0.572	0.48	100 bp	0.1	31.7
CL100144736_L01_63_1	0.336	0.47	100 bp	0	39.9
CL100144736_L01_63_2	0.611	0.48	100 bp	0.2	39.9
CL100144736_L01_64_1	0.279	0.47	100 bp	0	32.1
CL100144736_L01_64_2	0.564	0.47	100 bp	0.2	32.1
CL100144736_L01_65_1	0.286	0.48	100 bp	0	39.4
CL100144736_L01_65_2	0.557	0.48	100 bp	0.1	39.4
CL100144736_L01_66_1	0.257	0.48	100 bp	0	34.6
CL100144736_L01_66_2	0.542	0.48	100 bp	0.1	34.6
CL100144736_L01_67_1	0.314	0.48	100 bp	0	46.9
CL100144736_L01_67_2	0.591	0.48	100 bp	0.1	46.9
CL100144736_L01_68_1	0.303	0.47	100 bp	0	38.8
CL100144736_L01_68_2	0.582	0.47	100 bp	0.2	38.8
CL100144736_L01_69_1	0.284	0.48	100 bp	0	41.2
CL100144736_L01_69_2	0.567	0.48	100 bp	0.1	41.2
CL100144736_L01_70_1	0.231	0.48	100 bp	0	28.4
CL100144736_L01_70_2	0.568	0.48	100 bp	0.1	28.4
CL100144736_L01_71_1	0.254	0.48	100 bp	0	32.7
CL100144736_L01_71_2	0.55	0.48	100 bp	0.1	32.7
CL100144736_L01_72_1	0.277	0.48	100 bp	0	35.2
CL100144736_L01_72_2	0.564	0.48	100 bp	0.1	35.2
CL100144736_L02_1_1	0.439	0.47	100 bp	0	25.6
CL100144736_L02_1_2	0.513	0.47	100 bp	0.1	25.6
CL100144736_L02_2_1	0.655	0.47	100 bp	0.1	46.9
CL100144736_L02_2_2	0.685	0.47	100 bp	0.1	46.9
CL100144736_L02_3_1	0.602	0.47	100 bp	0.1	38.1
CL100144736_L02_3_2	0.675	0.47	100 bp	0.1	38.1
CL100144736_L02_43_1	0.635	0.47	100 bp	0.1	40
CL100144736_L02_43_2	0.666	0.47	100 bp	0.1	40
CL100144736_L02_47_1	0.571	0.48	100 bp	0.1	43.3
CL100144736_L02_47_2	0.589	0.48	100 bp	0.1	43.3
CL100144736_L02_48_1	0.544	0.48	100 bp	0.1	38.4
CL100144736_L02_48_2	0.585	0.48	100 bp	0.1	38.4
CL100144736_L02_4_1	0.581	0.47	100 bp	0.1	37.3
CL100144736_L02_4_2	0.633	0.47	100 bp	0.1	37.3
