# Supplementary material for: High-Throughput In Vitro Gene Expression Profile to Screen of Natural Herbals for Breast Cancer Treatment
Source: Front Oncol. 2021 Aug 13;11:684351. doi: 10.3389/fonc.2021.684351 (PMC8418118; doi:10.3389/fonc.2021.684351)
Supplement: Supplementary file 4 [file Table_3.xlsx]

## Sheet: Sheet1
Supplemental Table 3 RNA-seq raw data statistics
sample	raw reads（single）	raw base（single）	total raw reads	total raw base(bp)
CL100120269_L02_45	34938104	3493810400	69876208	6987620800
CL100120269_L02_46	33874068	3387406800	67748136	6774813600
CL100120269_L02_47	30397461	3039746100	60794922	6079492200
CL100120269_L02_48	29541069	2954106900	59082138	5908213800
CL100120269_L02_57	41272460	4127246000	82544920	8254492000
CL100120269_L02_58	36382853	3638285300	72765706	7276570600
CL100120269_L02_59	33248740	3324874000	66497480	6649748000
CL100120269_L02_60	38145758	3814575800	76291516	7629151600
CL100120269_L02_61	28951396	2895139600	57902792	5790279200
CL100120269_L02_62	24613778	2461377800	49227556	4922755600
CL100120269_L02_63	30184055	3018405500	60368110	6036811000
CL100120269_L02_64	23132119	2313211900	46264238	4626423800
CL100120303_L01_100	42647964	4264796400	85295928	8529592800
CL100120303_L01_101	40090416	4009041600	80180832	8018083200
CL100120303_L01_102	42580069	4258006900	85160138	8516013800
CL100120303_L01_103	40877723	4087772300	81755446	8175544600
CL100120303_L01_104	60230576	6023057600	120461152	12046115200
CL100120303_L01_41	53509386	5350938600	107018772	10701877200
CL100120303_L01_42	50371954	5037195400	100743908	10074390800
CL100120303_L01_43	48259438	4825943800	96518876	9651887600
CL100120303_L01_44	50402695	5040269500	100805390	10080539000
CL100120303_L01_45	42227806	4222780600	84455612	8445561200
CL100120303_L01_46	41912992	4191299200	83825984	8382598400
CL100120303_L01_47	60647972	6064797200	121295944	12129594400
CL100120303_L01_48	48444348	4844434800	96888696	9688869600
CL100120303_L01_97	42912090	4291209000	85824180	8582418000
CL100120303_L01_98	49073685	4907368500	98147370	9814737000
CL100120303_L01_99	50596745	5059674500	101193490	10119349000
CL100120303_L02_73	46710373	4671037300	93420746	9342074600
CL100120303_L02_74	44970904	4497090400	89941808	8994180800
CL100120303_L02_75	46737196	4673719600	93474392	9347439200
CL100120303_L02_76	46184553	4618455300	92369106	9236910600
CL100120303_L02_77	42539001	4253900100	85078002	8507800200
CL100120303_L02_78	46913351	4691335100	93826702	9382670200
CL100120303_L02_79	35217943	3521794300	70435886	7043588600
CL100120303_L02_80	47171700	4717170000	94343400	9434340000
CL100120303_L02_81	39032395	3903239500	78064790	7806479000
CL100120303_L02_82	34441771	3444177100	68883542	6888354200
CL100120303_L02_83	38224573	3822457300	76449146	7644914600
CL100120303_L02_84	40146335	4014633500	80292670	8029267000
CL100120303_L02_85	45229443	4522944300	90458886	9045888600
CL100120303_L02_86	56717529	5671752900	113435058	11343505800
CL100120303_L02_87	15108156	1510815600	30216312	3021631200
CL100120303_L02_88	49421165	4942116500	98842330	9884233000
CL100137211_L01_65	55180078	5518007800	110360156	11036015600
CL100137211_L01_66	50882816	5088281600	101765632	10176563200
CL100137211_L01_67	51489417	5148941700	102978834	10297883400
CL100137211_L01_68	48048524	4804852400	96097048	9609704800
CL100137211_L01_69	45910026	4591002600	91820052	9182005200
CL100137211_L01_70	47784579	4778457900	95569158	9556915800
CL100137211_L01_71	48555378	4855537800	97110756	9711075600
CL100137211_L01_72	41808222	4180822200	83616444	8361644400
CL100137211_L01_75	52046318	5204631800	104092636	10409263600
CL100137211_L01_76	49519962	4951996200	99039924	9903992400
CL100137211_L01_77	49053000	4905300000	98106000	9810600000
CL100137211_L01_78	50439009	5043900900	100878018	10087801800
CL100137211_L01_79	51391277	5139127700	102782554	10278255400
CL100137211_L01_80	46536894	4653689400	93073788	9307378800
CL100144577_L01_81	36229374	3622937400	72458748	7245874800
CL100144577_L01_82	36723846	3672384600	73447692	7344769200
CL100144577_L01_83	40240940	4024094000	80481880	8048188000
CL100144577_L01_84	45315973	4531597300	90631946	9063194600
CL100144577_L01_85	42710223	4271022300	85420446	8542044600
CL100144577_L01_86	42721605	4272160500	85443210	8544321000
CL100144577_L01_87	34458230	3445823000	68916460	6891646000
CL100144577_L01_89	38821428	3882142800	77642856	7764285600
CL100144577_L01_90	44427573	4442757300	88855146	8885514600
CL100144577_L01_91	52694314	5269431400	105388628	10538862800
CL100144577_L01_92	39586760	3958676000	79173520	7917352000
CL100144577_L01_93	41811789	4181178900	83623578	8362357800
CL100144577_L01_94	47711405	4771140500	95422810	9542281000
CL100144577_L01_95	47446156	4744615600	94892312	9489231200
CL100144577_L01_96	48043467	4804346700	96086934	9608693400
CL100144736_L01_57	43280617	4328061700	86561234	8656123400
CL100144736_L01_58	56310458	5631045800	112620916	11262091600
CL100144736_L01_59	31207685	3120768500	62415370	6241537000
CL100144736_L01_60	33448717	3344871700	66897434	6689743400
CL100144736_L01_61	45198894	4519889400	90397788	9039778800
CL100144736_L01_62	31731153	3173115300	63462306	6346230600
CL100144736_L01_63	39869694	3986969400	79739388	7973938800
CL100144736_L01_64	32103332	3210333200	64206664	6420666400
CL100144736_L01_65	39381059	3938105900	78762118	7876211800
CL100144736_L01_66	34613883	3461388300	69227766	6922776600
CL100144736_L01_67	46924628	4692462800	93849256	9384925600
CL100144736_L01_68	38770339	3877033900	77540678	7754067800
CL100144736_L01_69	41241555	4124155500	82483110	8248311000
CL100144736_L01_70	28369671	2836967100	56739342	5673934200
CL100144736_L01_71	32670788	3267078800	65341576	6534157600
CL100144736_L01_72	35164045	3516404500	70328090	7032809000
CL100144736_L02_1	25644208	2564420800	51288416	5128841600
CL100144736_L02_2	46862122	4686212200	93724244	9372424400
CL100144736_L02_3	38102200	3810220000	76204400	7620440000
CL100144736_L02_4	37269247	3726924700	74538494	7453849400
CL100144736_L02_43	39988544	3998854400	79977088	7997708800
CL100144736_L02_47	43309364	4330936400	86618728	8661872800
CL100144736_L02_48	38388869	3838886900	76777738	7677773800
Total			8063347526	806.33 G
