# Supplementary material for: High-Throughput In Vitro Gene Expression Profile to Screen of Natural Herbals for Breast Cancer Treatment
Source: Front Oncol. 2021 Aug 13;11:684351. doi: 10.3389/fonc.2021.684351 (PMC8418118; doi:10.3389/fonc.2021.684351)
Supplement: Supplementary file 5 [file Table_4.xlsx]

## Sheet: Sheet1
Supplemental Table 4 RNA-seq clean data statistics
sample	clean reads（single）	clean base（single）	total clean reads	total clean base(bp)
CL100120269_L02_45	33839027	3358087985	67678054	6716175970
CL100120269_L02_46	32813007	3254200131	65626014	6508400262
CL100120269_L02_47	29395695	2916672640	58791390	5833345280
CL100120269_L02_48	28542983	2830952464	57085966	5661904928
CL100120269_L02_57	39865917	3955886032	79731834	7911772064
CL100120269_L02_58	35198066	3493009708	70396132	6986019416
CL100120269_L02_59	32225135	3197650736	64450270	6395301472
CL100120269_L02_60	37047865	3673580080	74095730	7347160160
CL100120269_L02_61	28015435	2781411079	56030870	5562822158
CL100120269_L02_62	23821048	2362799767	47642096	4725599534
CL100120269_L02_63	29109738	2888616085	58219476	5777232170
CL100120269_L02_64	22347193	2218738479	44694386	4437476958
CL100120303_L01_100	41753624	4163294651	83507248	8326589302
CL100120303_L01_101	39241225	3914196413	78482450	7828392826
CL100120303_L01_102	41573909	4144553706	83147818	8289107412
CL100120303_L01_103	39988032	3984731362	79976064	7969462724
CL100120303_L01_104	59020625	5887221287	118041250	11774442574
CL100120303_L01_41	52355885	5222706898	104711770	10445413796
CL100120303_L01_42	49006125	4878851926	98012250	9757703852
CL100120303_L01_43	47070555	4692656290	94141110	9385312580
CL100120303_L01_44	49272143	4913503164	98544286	9827006328
CL100120303_L01_45	41351953	4119360647	82703906	8238721294
CL100120303_L01_46	40937300	4081489073	81874600	8162978146
CL100120303_L01_47	59528090	5937559997	119056180	11875119994
CL100120303_L01_48	47478243	4734820682	94956486	9469641364
CL100120303_L01_97	42042402	4192929034	84084804	8385858068
CL100120303_L01_98	47919395	4779339857	95838790	9558679714
CL100120303_L01_99	49388228	4926158749	98776456	9852317498
CL100120303_L02_73	45569512	4538746089	91139024	9077492178
CL100120303_L02_74	44035594	4386889139	88071188	8773778278
CL100120303_L02_75	45701778	4552353347	91403556	9104706694
CL100120303_L02_76	45226258	4504280371	90452516	9008560742
CL100120303_L02_77	41711076	4152164772	83422152	8304329544
CL100120303_L02_78	46035167	4582636617	92070334	9165273234
CL100120303_L02_79	34450987	3431174029	68901974	6862348058
CL100120303_L02_80	46169208	4600189799	92338416	9200379598
CL100120303_L02_81	38273931	3810303579	76547862	7620607158
CL100120303_L02_82	31404502	3129566578	62809004	6259133156
CL100120303_L02_83	36333378	3619498206	72666756	7238996412
CL100120303_L02_84	39072965	3883456612	78145930	7766913224
CL100120303_L02_85	44182672	4400450892	88365344	8800901784
CL100120303_L02_86	27104427	2702407898	54208854	5404815796
CL100120303_L02_87	4581050	456367498	9162100	912734996
CL100120303_L02_88	47928360	4772418844	95856720	9544837688
CL100137211_L01_65	52896502	5273588638	105793004	10547177276
CL100137211_L01_66	48709122	4855587672	97418244	9711175344
CL100137211_L01_67	49537760	4937626478	99075520	9875252956
CL100137211_L01_68	46121621	4597337422	92243242	9194674844
CL100137211_L01_69	43945868	4378912797	87891736	8757825594
CL100137211_L01_70	46012197	4587115497	92024394	9174230994
CL100137211_L01_71	46678590	4653887162	93357180	9307774324
CL100137211_L01_72	40309766	4018721701	80619532	8037443402
CL100137211_L01_75	50249501	5011144724	100499002	10022289448
CL100137211_L01_76	47652205	4751539347	95304410	9503078694
CL100137211_L01_77	47071499	4693954570	94142998	9387909140
CL100137211_L01_78	48671095	4852033542	97342190	9704067084
CL100137211_L01_79	49267530	4912946903	98535060	9825893806
CL100137211_L01_80	44757985	4463781963	89515970	8927563926
CL100144577_L01_81	35471656	3534147131	70943312	7068294262
CL100144577_L01_82	35753511	3562046323	71507022	7124092646
CL100144577_L01_83	39387102	3924693660	78774204	7849387320
CL100144577_L01_84	44123911	4395608845	88247822	8791217690
CL100144577_L01_85	41608463	4142524615	83216926	8285049230
CL100144577_L01_86	41703741	4152643396	83407482	8305286792
CL100144577_L01_87	33652726	3353269128	67305452	6706538256
CL100144577_L01_89	37648180	3748332846	75296360	7496665692
CL100144577_L01_90	43509771	4335269145	87019542	8670538290
CL100144577_L01_91	51440165	5125276622	102880330	10250553244
CL100144577_L01_92	38642095	3850181212	77284190	7700362424
CL100144577_L01_93	40970158	4081726875	81940316	8163453750
CL100144577_L01_94	46879755	4668652113	93759510	9337304226
CL100144577_L01_95	46416442	4623213960	92832884	9246427920
CL100144577_L01_96	47042087	4686765228	94084174	9373530456
CL100144736_L01_57	42059513	4186814454	84119026	8373628908
CL100144736_L01_58	54682214	5441995872	109364428	10883991744
CL100144736_L01_59	30268654	3011437937	60537308	6022875874
CL100144736_L01_60	32577918	3240168690	65155836	6480337380
CL100144736_L01_61	44085751	4386928132	88171502	8773856264
CL100144736_L01_62	30884965	3071106180	61769930	6142212360
CL100144736_L01_63	38586180	3840303361	77172360	7680606722
CL100144736_L01_64	31191794	3104427859	62383588	6208855718
CL100144736_L01_65	37881508	3770506634	75763016	7541013268
CL100144736_L01_66	33454092	3329179719	66908184	6658359438
CL100144736_L01_67	45458412	4523295498	90916824	9046590996
CL100144736_L01_68	37515060	3734189378	75030120	7468378756
CL100144736_L01_69	39930868	3969416098	79861736	7938832196
CL100144736_L01_70	27500632	2734662048	55001264	5469324096
CL100144736_L01_71	31591602	3144365082	63183204	6288730164
CL100144736_L01_72	34176435	3401707446	68352870	6803414892
CL100144736_L02_1	25209741	2510756840	50419482	5021513680
CL100144736_L02_2	46043053	4588193728	92086106	9176387456
CL100144736_L02_3	37343363	3722081324	74686726	7444162648
CL100144736_L02_4	36614312	3649368606	73228624	7298737212
CL100144736_L02_43	39097369	3896498999	78194738	7792997998
CL100144736_L02_47	42150537	4202095964	84301074	8404191928
CL100144736_L02_48	37410543	3729165146	74821086	7458330292
Total			7759550456	772.78G
