# Supplementary material for: High-Throughput In Vitro Gene Expression Profile to Screen of Natural Herbals for Breast Cancer Treatment
Source: Front Oncol. 2021 Aug 13;11:684351. doi: 10.3389/fonc.2021.684351 (PMC8418118; doi:10.3389/fonc.2021.684351)
Supplement: Supplementary file 6 [file Table_5.xlsx]

## Sheet: Single sample
Supplemental Table 5 Differential gene expression
Compare	Significant	Up-regulated	Down-regulated	Sample name
Treat58_vs_CK	1459	805	654	Excoecaria cochinchinensisLour.	Candidate traditional Chinese medicine
Treat73_vs_CK	1410	803	607	Breynia fruticosa	Candidate traditional Chinese medicine
Treat15_vs_CK	1371	735	636	Senecio scandens
Treat16_vs_CK	1321	583	738	Gelsemium elegans
Treat24_vs_CK	1316	647	669	Melia azedarach
Treat27_vs_CK	1265	622	643	Ricinus communis L.	Candidate traditional Chinese medicine
Treat21_vs_CK	1047	492	555	Mallotus barbatus
Treat88_vs_CK	767	470	297	Phyllanthus reticulatus Poir. var. glaberMuell.-Age.
Treat7_vs_CK	747	251	496	Arctium lappa
Treat28_vs_CK	714	333	381	Malva verticillata var. crispa
Treat72_vs_CK	416	201	215
Treat76_vs_CK	382	190	192
Treat18_vs_CK	364	138	226
Treat90_vs_CK	310	121	189
Treat66_vs_CK	279	119	160
Treat63_vs_CK	192	83	109
Treat74_vs_CK	188	86	102
Treat60_vs_CK	186	91
Treat61_vs_CK	169	84	85
Treat65_vs_CK	166	80	86
Treat23_vs_CK	156	72	84
Treat17_vs_CK	155	94	61
Treat78_vs_CK	135	73	62
Treat68_vs_CK	133	72	61
Treat62_vs_CK	131	75	56
Treat80_vs_CK	127	61	66
Treat51_vs_CK	124	105	19
Group6_vs_CK	113	46	67
Treat19_vs_CK	104	59	45
Treat25_vs_CK	99	58	41
Treat69_vs_CK	96	39	57
Treat70_vs_CK	86	50	36
Treat52_vs_CK	67	42	25
Treat34_vs_CK	65	17	48
Treat10_vs_CK	62	22	40
Treat5_vs_CK	61	35	26
Treat44_vs_CK	51	32	19
Treat39_vs_CK	49	23	26
Treat13_vs_CK	45	14	31
Treat8_vs_CK	42	29	13
Treat2_vs_CK	41	32	9
Treat48_vs_CK	40	27	13
Treat22_vs_CK	37	22	15
Treat77_vs_CK	37	19	18
Treat89_vs_CK	37	27	10
Treat56_vs_CK	36	13	23
Treat46_vs_CK	35	23	12
Treat47_vs_CK	35	27	8
Treat20_vs_CK	34	16	18
Treat40_vs_CK	31	20	11
Treat79_vs_CK	31	5	26
Treat87_vs_CK	27	10	17
Treat43_vs_CK	26	16	10
Treat9_vs_CK	24	18	6
Treat81_vs_CK	23	15	8
Treat71_vs_CK	19	10	9
Treat42_vs_CK	18	7	11
Treat75_vs_CK	18	9	9
Treat67_vs_CK	17	9	8
Treat59_vs_CK	16	6	10
Treat53_vs_CK	15	10	5
Treat54_vs_CK	12	6	6
Treat6_vs_CK	11	4	7
Treat12_vs_CK	11	5	6
Treat41_vs_CK	11	9	2
Treat45_vs_CK	11	7	4
Treat1_vs_CK	10	8	2
Treat11_vs_CK	10	7	3
Treat26_vs_CK	10	4	6
Treat33_vs_CK	9	6	3
Treat37_vs_CK	9	3	6
Treat4_vs_CK	8	5	3
Treat29_vs_CK	8	2	6
Treat14_vs_CK	7	5	2
Treat84_vs_CK	7	3	4
Treat3_vs_CK	6	6	0
Treat36_vs_CK	6	4	2
Treat55_vs_CK	6	2	4
Treat35_vs_CK	5	4	1
Treat82_vs_CK	5	2	3
Treat83_vs_CK	5	4	1
Treat85_vs_CK	5	4	1
Treat31_vs_CK	4	2	2
Treat32_vs_CK	4	3	1
Treat38_vs_CK	4	0	4
Treat57_vs_CK	4	3	1
Treat86_vs_CK	4	0	4
Treat91_vs_CK	4	2	2
Treat92_vs_CK	4	2	2
Treat30_vs_CK	3	1	2

## Sheet: Group
Supplemental Table 3 Differential gene expression
Compare	Significant	Up-regulated	Down-regulated
Group3_vs_CK	414	311	103
Group10_vs_CK	407	214	193
Group11_vs_CK	344	249	95
Group2_vs_CK	261	142	119
Group14_vs_CK	148	86	62
Group4_vs_CK	102	63	39
Group8_vs_CK	92	24	68
Group1_vs_CK	84	57	27
Group7_vs_CK	63	29	34
Group9_vs_CK	39	23	16
Group5_vs_CK	32	9	23
Group12_vs_CK	0	0	0
