# Supplementary material for: High-Throughput In Vitro Gene Expression Profile to Screen of Natural Herbals for Breast Cancer Treatment
Source: Front Oncol. 2021 Aug 13;11:684351. doi: 10.3389/fonc.2021.684351 (PMC8418118; doi:10.3389/fonc.2021.684351)
Supplement: Supplementary file 8 [file Table_7.xls]

## Sheet: thistle2 hub genes
Supplemental Table 7 Hub gene list
Genes	kME_MM.thistle2
DUSP5	0.916244
ETS2	0.889072
GLRX	0.915365
ICAM1	0.875819
PLIN2	0.918941
SAT1	0.882919
TRIB1	0.875473

## Sheet: blue hub genes
Supplemental Table 7 Hub gene list
Genes	kME_MM.blue
ARFIP1	0.954007
CACUL1	0.957462
CDC42SE2	0.943047
CHUK	0.944491
DDX18	0.941055
DHX36	0.941559
EAF1	0.942687
ELK4	0.948245
FBXW11	0.945849
KCTD20	0.945732
NAA30	0.960195
ORC2	0.94555
RAB21	0.943706
RCHY1	0.945632
TM9SF3	0.941532
UBE2D3	0.942598
UBE2W	0.940997
YIPF6	0.95847
YWHAG	0.946214

## Sheet: thistle2 all nodes
fromNode	toNode	weight
ABCG1	B4GALT4	0.0285097
ABCG1	CPE	0.0269271
ABCG1	DHRS7	0.0287912
ABCG1	DUSP5	0.0245913
ABCG1	ETS2	0.0378545
ABCG1	GLRX	0.0313648
ABCG1	GPRIN3	0.0223433
ABCG1	HEXB	0.0259524
ABCG1	KYNU	0.0310351
ABCG1	PLIN2	0.0242803
ABCG1	RHOV	0.0240883
ABTB2	GRAMD1A	0.0231767
ABTB2	ITGB6	0.0201253
ABTB2	SMAD3	0.0369313
AMIGO2	B4GALT4	0.0437925
AMIGO2	BDKRB2	0.0273284
AMIGO2	C15orf48	0.0264055
AMIGO2	CPE	0.0398841
AMIGO2	DHRS7	0.0285446
AMIGO2	DUSP5	0.0389867
AMIGO2	ETS2	0.0374546
AMIGO2	GLRX	0.0396088
AMIGO2	HDAC5	0.0235761
AMIGO2	HEXB	0.0317175
AMIGO2	INSR	0.0388052
AMIGO2	JMJD6	0.0214296
AMIGO2	KYNU	0.0377156
AMIGO2	MAOA	0.0358185
AMIGO2	NFKBIA	0.0208364
AMIGO2	OPTN	0.0200945
AMIGO2	PLIN2	0.0361961
AMIGO2	RASGEF1A	0.0295753
AMIGO2	RHOV	0.0203564
AMIGO2	SAT1	0.0241156
AMIGO2	SHB	0.0218865
AMIGO2	TRIB1	0.0204614
AMIGO2	TSPAN5	0.0341723
ANGPTL4	AQP3	0.0297562
ANGPTL4	B4GALT4	0.0236883
ANGPTL4	CTSL	0.0227859
ANGPTL4	DUSP5	0.0314842
ANGPTL4	ETS2	0.0323294
ANGPTL4	GLRX	0.0510663
ANGPTL4	ICAM1	0.0296725
ANGPTL4	IER3	0.0321423
ANGPTL4	KYNU	0.0225895
ANGPTL4	NFKBIA	0.0241379
ANGPTL4	OPTN	0.021514
ANGPTL4	PLIN2	0.0480628
ANGPTL4	S100P	0.0373445
ANGPTL4	SAT1	0.0438768
ANGPTL4	TRIB1	0.020578
APOL2	B4GALT4	0.034826
APOL2	CTSL	0.0338038
APOL2	DHRS7	0.0485385
APOL2	DUSP5	0.0263761
APOL2	ETS2	0.0613037
APOL2	GLRX	0.0488182
APOL2	HEXB	0.0321809
APOL2	ICAM1	0.0243371
APOL2	IER3	0.0248446
APOL2	JMJD6	0.029879
APOL2	KYNU	0.0499918
APOL2	NFKBIA	0.0446993
APOL2	OPTN	0.03148
APOL2	PLIN2	0.037919
APOL2	RHOV	0.0285862
APOL2	S100P	0.0222121
APOL2	SAT1	0.029753
APOL2	TRIB1	0.0309371
AQP3	C15orf48	0.0408681
AQP3	CD44	0.0246803
AQP3	CEBPD	0.0226576
AQP3	CTSL	0.0443536
AQP3	CYSTM1	0.0218867
AQP3	DAPK2	0.0231788
AQP3	DHRS7	0.0211964
AQP3	DUSP5	0.0276383
AQP3	ETS2	0.0396822
AQP3	FBXO32	0.0425354
AQP3	GLRX	0.0573387
AQP3	GRAMD1A	0.0356118
AQP3	HMGN2P41	0.022124
AQP3	ICAM1	0.048609
AQP3	IER3	0.0314153
AQP3	ITGB6	0.024143
AQP3	JUNB	0.0397772
AQP3	KYNU	0.0207467
AQP3	LIF	0.0243638
AQP3	LOC105376342	0.0363854
AQP3	MAFF	0.0321241
AQP3	MAOA	0.0205507
AQP3	NFKBIA	0.0364764
AQP3	NIM1K	0.0260973
AQP3	NPAS2	0.0359619
AQP3	OPTN	0.0325335
AQP3	PLAUR	0.0240628
AQP3	PLIN2	0.0399099
AQP3	S100P	0.0523808
AQP3	SAT1	0.0400741
AQP3	SIK1B	0.0242395
AQP3	SMAD3	0.0269593
AQP3	SPRY4	0.0279587
AQP3	TP53INP2	0.022042
AQP3	TRIB1	0.0368895
B4GALT4	BDKRB2	0.0355956
B4GALT4	C15orf48	0.0305338
B4GALT4	CCDC71L	0.0314564
B4GALT4	CD44	0.0268243
B4GALT4	CLIP2	0.0203974
B4GALT4	CPE	0.0372255
B4GALT4	CTSL	0.0217476
B4GALT4	CYSTM1	0.0200505
B4GALT4	DAPK2	0.0277595
B4GALT4	DHRS7	0.0440383
B4GALT4	DUSP5	0.0384628
B4GALT4	ETS2	0.0479423
B4GALT4	ETV5	0.0322729
B4GALT4	FOXO1	0.031758
B4GALT4	GLRX	0.0391864
B4GALT4	GPRIN3	0.027355
B4GALT4	HDAC5	0.0265649
B4GALT4	HEXB	0.0414386
B4GALT4	HMGN2P41	0.0205469
B4GALT4	ICAM1	0.0211804
B4GALT4	IER3	0.0259499
B4GALT4	INSR	0.0322922
B4GALT4	ITGB6	0.0234473
B4GALT4	JMJD6	0.0353696
B4GALT4	KYNU	0.0424247
B4GALT4	LIF	0.0278505
B4GALT4	MAOA	0.0236849
B4GALT4	NFKBIA	0.0291678
B4GALT4	NPAS2	0.0202475
B4GALT4	OPTN	0.0269338
B4GALT4	PLAUR	0.0371225
B4GALT4	PLIN2	0.0354858
B4GALT4	PNRC1	0.0235737
B4GALT4	QPCT	0.0337059
B4GALT4	RASGEF1A	0.0372688
B4GALT4	RHOC	0.0288035
B4GALT4	RHOV	0.033225
B4GALT4	SAT1	0.0307456
B4GALT4	SHB	0.0227317
B4GALT4	SMAD3	0.0234137
B4GALT4	SPIRE2	0.0247396
B4GALT4	SPRY4	0.0225632
B4GALT4	SRD5A3	0.0340982
B4GALT4	TCIM	0.0210046
B4GALT4	TIMP3	0.0251399
B4GALT4	TRIB1	0.0274013
B4GALT4	TSPAN3	0.0315687
B4GALT4	TSPAN5	0.020014
B4GALT4	TUBA4A	0.0200392
B4GALT4	WIPI1	0.0352687
BDKRB2	CPE	0.0302213
BDKRB2	CTSL	0.0318872
BDKRB2	DHRS7	0.0331553
BDKRB2	DUSP5	0.0418881
BDKRB2	ETS2	0.0568521
BDKRB2	GLRX	0.0515646
BDKRB2	GPRIN3	0.0217714
BDKRB2	HEXB	0.0240093
BDKRB2	HLA-C	0.0291079
BDKRB2	ICAM1	0.0292202
BDKRB2	IER3	0.0272191
BDKRB2	JMJD6	0.0237625
BDKRB2	KYNU	0.0229658
BDKRB2	NFKBIA	0.0243112
BDKRB2	OPTN	0.0350478
BDKRB2	PLIN2	0.0413043
BDKRB2	RASGEF1A	0.0202967
BDKRB2	RHOV	0.0348238
BDKRB2	S100P	0.0345007
BDKRB2	SAT1	0.0560051
BDKRB2	TIMP3	0.0386979
BDKRB2	TRIB1	0.0290991
BDKRB2	TSPAN5	0.0287966
C15orf48	CFB	0.0203535
C15orf48	CTSL	0.037306
C15orf48	DHRS7	0.0273692
C15orf48	DUSP5	0.0473652
C15orf48	ETS2	0.0475845
C15orf48	FBXO32	0.0234515
C15orf48	GLRX	0.0690427
C15orf48	GPRC5A	0.0205864
C15orf48	ICAM1	0.044524
C15orf48	IER3	0.028874
C15orf48	ITGB6	0.0228703
C15orf48	KYNU	0.0344142
C15orf48	MAOA	0.0213603
C15orf48	NFKBIA	0.0403119
C15orf48	NIM1K	0.0221739
C15orf48	OPTN	0.0319451
C15orf48	PLAUR	0.0269301
C15orf48	PLIN2	0.0519107
C15orf48	S100P	0.0402654
C15orf48	SAT1	0.036741
C15orf48	SMAD3	0.0276595
C15orf48	SPRY4	0.0212476
C15orf48	TRIB1	0.0367129
CCDC71L	CTSL	0.0211423
CCDC71L	DHRS7	0.0452898
CCDC71L	DUSP5	0.024008
CCDC71L	ETS2	0.0479498
CCDC71L	FOXO1	0.0222056
CCDC71L	GLRX	0.0408118
CCDC71L	HEXB	0.0317137
CCDC71L	JMJD6	0.0236029
CCDC71L	KYNU	0.0552976
CCDC71L	NFKBIA	0.0277156
CCDC71L	OPTN	0.0213832
CCDC71L	PLIN2	0.0420309
CCDC71L	SMAD3	0.0243689
CCDC71L	SRD5A3	0.0212461
CCDC71L	TRIB1	0.029092
CD44	CEBPD	0.0329708
CD44	CTSL	0.0776364
CD44	DHRS7	0.0452985
CD44	DUSP5	0.0288358
CD44	ETS2	0.0781597
CD44	GLRX	0.0596956
CD44	ICAM1	0.0766228
CD44	IER3	0.0287582
CD44	KYNU	0.0277142
CD44	MAFF	0.0275093
CD44	NFKBIA	0.0596039
CD44	NPAS2	0.024646
CD44	OPTN	0.0599942
CD44	PLIN2	0.0386177
CD44	S100P	0.0258955
CD44	SAT1	0.0442333
CD44	SMAD3	0.0297487
CD44	TRIB1	0.0798547
CD44	TSPAN3	0.0260917
CEBPD	CTSL	0.0836768
CEBPD	DHRS7	0.0368634
CEBPD	ETS2	0.0694256
CEBPD	GLRX	0.0489574
CEBPD	ICAM1	0.0764242
CEBPD	IER3	0.0340605
CEBPD	JUNB	0.0211919
CEBPD	MAFF	0.0258569
CEBPD	NFKBIA	0.0641508
CEBPD	NPAS2	0.02128
CEBPD	OPTN	0.0552103
CEBPD	PLIN2	0.0295115
CEBPD	S100P	0.0271345
CEBPD	SAT1	0.0417148
CEBPD	TRIB1	0.0680769
CEBPD	TSPAN3	0.0203729
CEBPD	TUBA4A	0.0214206
CFB	INSR	0.0255889
CLIP2	CTSL	0.027778
CLIP2	DHRS7	0.0327061
CLIP2	ETS2	0.046971
CLIP2	GLRX	0.0340478
CLIP2	ICAM1	0.0232115
CLIP2	NFKBIA	0.0219942
CLIP2	OPTN	0.0314226
CLIP2	PLIN2	0.0221934
CLIP2	SAT1	0.0342649
CLIP2	TRIB1	0.0251694
CPE	DHRS7	0.0246385
CPE	DUSP5	0.0327303
CPE	ETS2	0.0333556
CPE	GLRX	0.0320304
CPE	GPRIN3	0.0383723
CPE	HEXB	0.0303118
CPE	INSR	0.027035
CPE	KYNU	0.0271215
CPE	PLIN2	0.0304368
CPE	QPCT	0.0201513
CPE	RHOV	0.0309965
CPE	SAT1	0.0218005
CPE	TSPAN5	0.0424517
CTSL	CYSTM1	0.0513346
CTSL	DAPK2	0.0275383
CTSL	DHRS7	0.0490592
CTSL	DUSP5	0.0345998
CTSL	ETS2	0.0764139
CTSL	ETV5	0.0277053
CTSL	FBXO32	0.0408364
CTSL	FOXO1	0.034905
CTSL	GLRX	0.0570107
CTSL	GRAMD1A	0.0312917
CTSL	HDAC5	0.0238902
CTSL	HMGN2P41	0.035817
CTSL	ICAM1	0.0749392
CTSL	IER3	0.0512635
CTSL	ITGB6	0.0207197
CTSL	JMJD6	0.021115
CTSL	JUNB	0.0416369
CTSL	KYNU	0.0269479
CTSL	LIF	0.0358992
CTSL	MAFF	0.0621564
CTSL	NFKBIA	0.0552173
CTSL	NIM1K	0.0265236
CTSL	NPAS2	0.0503223
CTSL	OPTN	0.0631451
CTSL	PLAUR	0.0358577
CTSL	PLIN2	0.0375196
CTSL	PNRC1	0.0319806
CTSL	RASGEF1A	0.0281039
CTSL	RHOC	0.0284404
CTSL	RHOV	0.0331381
CTSL	S100P	0.0433159
CTSL	SAT1	0.0565306
CTSL	SIK1	0.0258108
CTSL	SIK1B	0.0315239
CTSL	SMAD3	0.0328163
CTSL	SPIRE2	0.0273032
CTSL	SPRY4	0.0470607
CTSL	SRD5A3	0.0262219
CTSL	ST6GALNAC2	0.0410999
CTSL	TCIM	0.0288242
CTSL	TIMP3	0.0322852
CTSL	TRIB1	0.0667893
CTSL	TSPAN3	0.0456887
CTSL	TUBA4A	0.0553995
CTSL	WIPI1	0.0447988
CYSTM1	DHRS7	0.0369832
CYSTM1	DUSP5	0.0288638
CYSTM1	ETS2	0.0572754
CYSTM1	GLRX	0.0534375
CYSTM1	ICAM1	0.042312
CYSTM1	IER3	0.0302626
CYSTM1	KYNU	0.0207492
CYSTM1	NFKBIA	0.0359132
CYSTM1	OPTN	0.0421472
CYSTM1	PLIN2	0.0343853
CYSTM1	S100P	0.0425571
CYSTM1	SAT1	0.043694
CYSTM1	TRIB1	0.0382196
DAPK2	DHRS7	0.0322391
DAPK2	DUSP5	0.0366537
DAPK2	ETS2	0.047511
DAPK2	GLRX	0.0537682
DAPK2	HDAC5	0.0207802
DAPK2	HEXB	0.0216842
DAPK2	HMGN2P41	0.0200914
DAPK2	ICAM1	0.029622
DAPK2	IER3	0.0293248
DAPK2	ITGB6	0.0234973
DAPK2	JMJD6	0.0234888
DAPK2	KYNU	0.0459821
DAPK2	LOC105376342	0.0212675
DAPK2	NFKBIA	0.0318183
DAPK2	NPAS2	0.0222079
DAPK2	OPTN	0.0277972
DAPK2	PLIN2	0.0601816
DAPK2	RASGEF1A	0.0204996
DAPK2	S100P	0.0393546
DAPK2	SAT1	0.0347424
DAPK2	SMAD3	0.0278211
DAPK2	TCIM	0.0247038
DAPK2	TRIB1	0.0300772
DHRS7	DUSP5	0.0415108
DHRS7	ETS2	0.0677101
DHRS7	ETV5	0.0511113
DHRS7	FBXO32	0.0244582
DHRS7	FOXO1	0.0546438
DHRS7	GLRX	0.0476659
DHRS7	GPRIN3	0.0346776
DHRS7	GRAMD1A	0.0209031
DHRS7	HDAC5	0.0314884
DHRS7	HEXB	0.0404218
DHRS7	HMGN2P41	0.0321923
DHRS7	ICAM1	0.0412406
DHRS7	IER3	0.0437456
DHRS7	ITGB6	0.0240857
DHRS7	JMJD6	0.0452366
DHRS7	JUNB	0.0235733
DHRS7	KYNU	0.0457718
DHRS7	LIF	0.0307357
DHRS7	MAFF	0.0260327
DHRS7	NFKBIA	0.0545189
DHRS7	NPAS2	0.0343369
DHRS7	OPTN	0.0506032
DHRS7	PLAUR	0.0355706
DHRS7	PLIN2	0.0461911
DHRS7	PNRC1	0.0371119
DHRS7	QPCT	0.0457629
DHRS7	RASGEF1A	0.0337844
DHRS7	RHOC	0.0415792
DHRS7	RHOV	0.0401602
DHRS7	S100P	0.0290359
DHRS7	SAT1	0.0444497
DHRS7	SHB	0.0227701
DHRS7	SIK1	0.0254367
DHRS7	SIK1B	0.0225408
DHRS7	SMAD3	0.0351117
DHRS7	SPIRE2	0.0361724
DHRS7	SPRY4	0.0310346
DHRS7	SRD5A3	0.0486244
DHRS7	ST6GALNAC2	0.0327593
DHRS7	TCIM	0.0262538
DHRS7	TIMP3	0.0285436
DHRS7	TRIB1	0.0548611
DHRS7	TSPAN3	0.0658696
DHRS7	TUBA4A	0.0419368
DHRS7	WIPI1	0.0422821
DUSP5	ETS2	0.0661854
DUSP5	ETV5	0.0317073
DUSP5	FBXO32	0.0276751
DUSP5	FOXO1	0.0232939
DUSP5	GLRX	0.0640356
DUSP5	GPRC5A	0.0214139
DUSP5	GRAMD1A	0.0220582
DUSP5	HDAC5	0.0372261
DUSP5	HEXB	0.0272166
DUSP5	HMGN2P41	0.026043
DUSP5	ICAM1	0.0347535
DUSP5	IER3	0.0303367
DUSP5	INSR	0.0314918
DUSP5	ITGB6	0.0265662
DUSP5	JMJD6	0.0259406
DUSP5	JUNB	0.0350389
DUSP5	KYNU	0.0419973
DUSP5	LIF	0.0341688
DUSP5	MAFF	0.0260596
DUSP5	MAOA	0.0359943
DUSP5	NFKBIA	0.0386377
DUSP5	NIM1K	0.0267617
DUSP5	NPAS2	0.031027
DUSP5	OPTN	0.0350395
DUSP5	PLAUR	0.0460391
DUSP5	PLIN2	0.0509992
DUSP5	RASGEF1A	0.0524012
DUSP5	RHOC	0.0344656
DUSP5	RHOV	0.0344629
DUSP5	S100P	0.0330455
DUSP5	SAT1	0.0387841
DUSP5	SHB	0.0415941
DUSP5	SIK1	0.026246
DUSP5	SIK1B	0.0289167
DUSP5	SMAD3	0.0257177
DUSP5	SPIRE2	0.0241177
DUSP5	SPRY4	0.0470081
DUSP5	SRD5A3	0.0279257
DUSP5	TCIM	0.0334478
DUSP5	TIMP3	0.0286508
DUSP5	TRIB1	0.0376553
DUSP5	TSPAN3	0.0243636
DUSP5	TSPAN5	0.0201382
DUSP5	WIPI1	0.0361585
ETS2	ETV5	0.0676875
ETS2	FBXO32	0.0430998
ETS2	FOXO1	0.0590878
ETS2	GLRX	0.0696982
ETS2	GPRIN3	0.0429155
ETS2	GRAMD1A	0.031493
ETS2	HDAC5	0.0452227
ETS2	HEXB	0.0361911
ETS2	HMGN2P41	0.0504596
ETS2	ICAM1	0.0772343
ETS2	IER3	0.071144
ETS2	INSR	0.0249817
ETS2	ITGB6	0.0330446
ETS2	JMJD6	0.0527599
ETS2	JUNB	0.048679
ETS2	KYNU	0.0396894
ETS2	LIF	0.0609898
ETS2	LOC105376342	0.0212643
ETS2	MAFF	0.0576702
ETS2	MAOA	0.0269439
ETS2	NFKBIA	0.0748382
ETS2	NIM1K	0.0280615
ETS2	NPAS2	0.060471
ETS2	OPTN	0.081099
ETS2	PLAUR	0.0529814
ETS2	PLIN2	0.0622278
ETS2	PNRC1	0.0509239
ETS2	QPCT	0.0436496
ETS2	RASGEF1A	0.0562908
ETS2	RHOC	0.0539763
ETS2	RHOV	0.0585519
ETS2	S100P	0.0500955
ETS2	SAT1	0.0761641
ETS2	SHB	0.0326188
ETS2	SIK1	0.0459123
ETS2	SIK1B	0.0427209
ETS2	SMAD3	0.0440724
ETS2	SPIRE2	0.0462331
ETS2	SPRY4	0.0585239
ETS2	SRD5A3	0.0405892
ETS2	ST6GALNAC2	0.0496534
ETS2	TCIM	0.0382002
ETS2	TIMP3	0.0631255
ETS2	TRIB1	0.0863554
ETS2	TSPAN3	0.0629385
ETS2	TUBA4A	0.0644721
ETS2	WIPI1	0.0685214
ETV5	GLRX	0.0395004
ETV5	HEXB	0.0347613
ETV5	ICAM1	0.0222757
ETV5	JMJD6	0.0254866
ETV5	KYNU	0.0425455
ETV5	NFKBIA	0.0318143
ETV5	OPTN	0.0272772
ETV5	PLIN2	0.0350393
ETV5	SAT1	0.0230554
ETV5	TRIB1	0.0350966
ETV5	TSPAN3	0.0204594
FBXO32	GLRX	0.0568578
FBXO32	GPRC5A	0.0214151
FBXO32	GRAMD1A	0.0220867
FBXO32	ICAM1	0.0488682
FBXO32	IER3	0.0254447
FBXO32	ITGB6	0.0251924
FBXO32	JUNB	0.0232614
FBXO32	KYNU	0.0262515
FBXO32	MAFF	0.0228101
FBXO32	NFKBIA	0.0350234
FBXO32	NIM1K	0.0215193
FBXO32	NPAS2	0.0264631
FBXO32	OPTN	0.0384945
FBXO32	PLIN2	0.0451194
FBXO32	S100P	0.0428111
FBXO32	SAT1	0.0408614
FBXO32	SMAD3	0.0425887
FBXO32	TP53INP2	0.0240592
FBXO32	TRIB1	0.0418852
FOXO1	GLRX	0.0434782
FOXO1	GPRC5A	0.025223
FOXO1	HDAC5	0.0204678
FOXO1	HEXB	0.0284922
FOXO1	ICAM1	0.0291926
FOXO1	KYNU	0.0433719
FOXO1	NFKBIA	0.0360525
FOXO1	OPTN	0.037522
FOXO1	PLIN2	0.0381131
FOXO1	SAT1	0.0294671
FOXO1	SMAD3	0.0364872
FOXO1	TRIB1	0.0490753
FOXO1	TSPAN3	0.0260013
GLRX	GPRC5A	0.027158
GLRX	GPRIN3	0.0266434
GLRX	GRAMD1A	0.0402686
GLRX	HDAC5	0.0424862
GLRX	HEXB	0.0246041
GLRX	HMGN2P41	0.0506848
GLRX	ICAM1	0.0651699
GLRX	IER3	0.0658224
GLRX	INSR	0.0304573
GLRX	ITGB6	0.0434325
GLRX	JMJD6	0.039117
GLRX	JUNB	0.0502451
GLRX	KYNU	0.0438228
GLRX	LIF	0.0601502
GLRX	LOC105376342	0.0325045
GLRX	MAFF	0.0546156
GLRX	MAOA	0.032245
GLRX	NFKBIA	0.057445
GLRX	NIM1K	0.0399121
GLRX	NPAS2	0.0600212
GLRX	OPTN	0.056134
GLRX	PLAUR	0.0642113
GLRX	PLIN2	0.0651188
GLRX	PNRC1	0.0353465
GLRX	QPCT	0.0242181
GLRX	RASGEF1A	0.054465
GLRX	RHOC	0.0418709
GLRX	RHOV	0.050213
GLRX	S100P	0.0583277
GLRX	SAT1	0.0666
GLRX	SHB	0.034582
GLRX	SIK1	0.0435197
GLRX	SIK1B	0.0484065
GLRX	SMAD3	0.049261
GLRX	SPIRE2	0.0433873
GLRX	SPRY4	0.0570481
GLRX	SRD5A3	0.0439308
GLRX	ST6GALNAC2	0.0458105
GLRX	TCIM	0.0438242
GLRX	TIMP3	0.0383665
GLRX	TP53INP2	0.026214
GLRX	TRIB1	0.0577093
GLRX	TSPAN3	0.045933
GLRX	TUBA4A	0.0527555
GLRX	WIPI1	0.052447
GPRC5A	GRAMD1A	0.0259983
GPRC5A	HDAC5	0.0224892
GPRC5A	INSR	0.0311724
GPRC5A	ITGB6	0.0329808
GPRC5A	KYNU	0.0222837
GPRC5A	PLIN2	0.0313523
GPRC5A	SMAD3	0.0776866
GPRC5A	TRIB1	0.0241981
GPRC5A	TSPAN3	0.0231714
GPRIN3	HEXB	0.0286416
GPRIN3	JMJD6	0.0216299
GPRIN3	KYNU	0.0355297
GPRIN3	OPTN	0.0203302
GPRIN3	PLIN2	0.0262525
GPRIN3	QPCT	0.0292958
GPRIN3	RHOV	0.0254958
GPRIN3	SAT1	0.0219288
GPRIN3	TIMP3	0.0239571
GPRIN3	TRIB1	0.0233575
GPRIN3	TSPAN5	0.0278302
GRAMD1A	HDAC5	0.0238727
GRAMD1A	HMGN2P41	0.0209625
GRAMD1A	ICAM1	0.035035
GRAMD1A	IER3	0.0214104
GRAMD1A	JUNB	0.032081
GRAMD1A	NFKBIA	0.0260652
GRAMD1A	NPAS2	0.0243272
GRAMD1A	OPTN	0.025905
GRAMD1A	PLIN2	0.0332576
GRAMD1A	S100P	0.0332044
GRAMD1A	SAT1	0.0276121
GRAMD1A	SMAD3	0.0401632
GRAMD1A	TP53INP2	0.044587
GRAMD1A	TRIB1	0.0315174
HDAC5	HEXB	0.0216217
HDAC5	HMGN2P41	0.0229842
HDAC5	ICAM1	0.0259416
HDAC5	INSR	0.0293173
HDAC5	KYNU	0.0267252
HDAC5	NFKBIA	0.0233287
HDAC5	OPTN	0.0316792
HDAC5	PLIN2	0.0405622
HDAC5	RHOC	0.0212677
HDAC5	S100P	0.028549
HDAC5	SAT1	0.032916
HDAC5	SHB	0.0291569
HDAC5	SMAD3	0.0337644
HDAC5	SPIRE2	0.0273318
HDAC5	TP53INP2	0.0231617
HDAC5	TRIB1	0.0306205
HEXB	INSR	0.0235116
HEXB	JMJD6	0.0363564
HEXB	KYNU	0.0388072
HEXB	NFKBIA	0.0235339
HEXB	OPTN	0.020601
HEXB	PLAUR	0.0221348
HEXB	PLIN2	0.0273158
HEXB	PNRC1	0.0220147
HEXB	QPCT	0.0429985
HEXB	RASGEF1A	0.0250831
HEXB	RHOC	0.026445
HEXB	RHOV	0.0258605
HEXB	SPIRE2	0.0208079
HEXB	SRD5A3	0.0312188
HEXB	TSPAN3	0.0303416
HEXB	TSPAN5	0.0201898
HEXB	WIPI1	0.0260018
HMGN2P41	ICAM1	0.0312366
HMGN2P41	IER3	0.0238529
HMGN2P41	KYNU	0.0278104
HMGN2P41	NFKBIA	0.0280988
HMGN2P41	OPTN	0.0371808
HMGN2P41	PLIN2	0.0358243
HMGN2P41	RHOV	0.0208559
HMGN2P41	S100P	0.0445296
HMGN2P41	SAT1	0.0393835
HMGN2P41	SIK1	0.0267307
HMGN2P41	SIK1B	0.0326388
HMGN2P41	SPIRE2	0.0215924
HMGN2P41	ST6GALNAC2	0.0233771
HMGN2P41	TRIB1	0.0328227
ICAM1	IER3	0.0480966
ICAM1	ITGB6	0.0241381
ICAM1	JUNB	0.0560929
ICAM1	KYNU	0.0254463
ICAM1	LIF	0.0412464
ICAM1	LOC105376342	0.0235125
ICAM1	MAFF	0.0771522
ICAM1	NFKBIA	0.0555403
ICAM1	NIM1K	0.0369916
ICAM1	NPAS2	0.0593373
ICAM1	OPTN	0.0599202
ICAM1	PLAUR	0.0426268
ICAM1	PLIN2	0.0425856
ICAM1	PNRC1	0.0245598
ICAM1	RASGEF1A	0.0280926
ICAM1	RHOC	0.0221161
ICAM1	RHOV	0.0267611
ICAM1	S100P	0.039688
ICAM1	SAT1	0.053391
ICAM1	SIK1	0.0271792
ICAM1	SIK1B	0.0328746
ICAM1	SMAD3	0.0351916
ICAM1	SPIRE2	0.0241578
ICAM1	SPRY4	0.0568662
ICAM1	SRD5A3	0.0221334
ICAM1	ST6GALNAC2	0.0331577
ICAM1	TCIM	0.0309279
ICAM1	TIMP3	0.0275596
ICAM1	TP53INP2	0.0270377
ICAM1	TRIB1	0.067435
ICAM1	TSPAN3	0.0318161
ICAM1	TUBA4A	0.045627
ICAM1	WIPI1	0.0334054
IER3	JMJD6	0.0254626
IER3	JUNB	0.0291292
IER3	KYNU	0.0386409
IER3	LIF	0.0280024
IER3	LOC105376342	0.0235162
IER3	MAFF	0.0292404
IER3	NFKBIA	0.0493674
IER3	NIM1K	0.0200251
IER3	NPAS2	0.0386212
IER3	OPTN	0.03968
IER3	PLAUR	0.0332485
IER3	PLIN2	0.0522584
IER3	RASGEF1A	0.0257587
IER3	RHOC	0.0201162
IER3	RHOV	0.0274495
IER3	S100P	0.039375
IER3	SAT1	0.0471761
IER3	SIK1	0.021843
IER3	SIK1B	0.0258352
IER3	SMAD3	0.0212898
IER3	SPIRE2	0.0226383
IER3	SPRY4	0.0308183
IER3	SRD5A3	0.0208804
IER3	ST6GALNAC2	0.0355241
IER3	TCIM	0.0260397
IER3	TIMP3	0.0209396
IER3	TRIB1	0.0461706
IER3	TSPAN3	0.0230961
IER3	TUBA4A	0.0372327
INSR	ITGB6	0.0204649
INSR	KYNU	0.0262365
INSR	MAOA	0.0223533
INSR	PLIN2	0.0302077
INSR	SHB	0.0209338
INSR	SMAD3	0.0265466
INSR	TSPAN5	0.0224076
ITGB6	KYNU	0.0498018
ITGB6	MAOA	0.0214683
ITGB6	NFKBIA	0.027624
ITGB6	NPAS2	0.0203728
ITGB6	PLIN2	0.0500788
ITGB6	S100P	0.0233742
ITGB6	SAT1	0.0205084
ITGB6	SMAD3	0.0504139
ITGB6	SRD5A3	0.0204003
ITGB6	TCIM	0.0296832
ITGB6	TP53INP2	0.0203002
ITGB6	TRIB1	0.0299327
JMJD6	KYNU	0.048101
JMJD6	NFKBIA	0.0300255
JMJD6	OPTN	0.0215026
JMJD6	PLAUR	0.0274412
JMJD6	PLIN2	0.0373166
JMJD6	QPCT	0.0242728
JMJD6	RASGEF1A	0.0250997
JMJD6	RHOC	0.0231756
JMJD6	RHOV	0.0283517
JMJD6	SAT1	0.0219522
JMJD6	SRD5A3	0.0240619
JMJD6	TRIB1	0.0232528
JMJD6	TSPAN3	0.0224363
JUNB	KYNU	0.0204054
JUNB	MAFF	0.0255925
JUNB	NFKBIA	0.0410755
JUNB	NPAS2	0.0300245
JUNB	OPTN	0.037984
JUNB	PLIN2	0.0414874
JUNB	S100P	0.0404777
JUNB	SAT1	0.0395336
JUNB	SMAD3	0.0303204
JUNB	TRIB1	0.0437248
KYNU	LIF	0.033633
KYNU	NFKBIA	0.0467178
KYNU	NPAS2	0.0314241
KYNU	OPTN	0.0284285
KYNU	PLAUR	0.0427208
KYNU	PLIN2	0.0558255
KYNU	PNRC1	0.0265868
KYNU	QPCT	0.0421515
KYNU	RASGEF1A	0.0314627
KYNU	RHOC	0.0306431
KYNU	RHOV	0.0356385
KYNU	S100P	0.0254134
KYNU	SAT1	0.0275912
KYNU	SHB	0.0213651
KYNU	SIK1	0.0259116
KYNU	SIK1B	0.0209361
KYNU	SMAD3	0.0418136
KYNU	SPIRE2	0.034959
KYNU	SPRY4	0.0287803
KYNU	SRD5A3	0.060722
KYNU	ST6GALNAC2	0.0250439
KYNU	TCIM	0.0385724
KYNU	TRIB1	0.0357129
KYNU	TSPAN3	0.0510054
KYNU	TUBA4A	0.0232712
KYNU	WIPI1	0.022856
LIF	NFKBIA	0.0394923
LIF	NPAS2	0.0205259
LIF	OPTN	0.0364102
LIF	PLIN2	0.040478
LIF	S100P	0.0321014
LIF	SAT1	0.0430154
LIF	TRIB1	0.0385448
LOC105376342	PLIN2	0.032283
LOC105376342	S100P	0.032016
LOC105376342	SAT1	0.0239031
MAFF	NFKBIA	0.0424015
MAFF	NPAS2	0.0239952
MAFF	OPTN	0.053567
MAFF	PLIN2	0.033676
MAFF	S100P	0.0390419
MAFF	SAT1	0.0496477
MAFF	SMAD3	0.0209448
MAFF	SPRY4	0.0218209
MAFF	TRIB1	0.0544263
MAOA	PLIN2	0.0262992
MAOA	S100P	0.0236549
MAOA	SAT1	0.0249356
MAOA	TIMP3	0.0214132
NFKBIA	NIM1K	0.0234129
NFKBIA	NPAS2	0.046583
NFKBIA	OPTN	0.0471481
NFKBIA	PLAUR	0.0440484
NFKBIA	PLIN2	0.0429755
NFKBIA	PNRC1	0.0280292
NFKBIA	RASGEF1A	0.0291489
NFKBIA	RHOC	0.0296691
NFKBIA	RHOV	0.0334216
NFKBIA	S100P	0.0333867
NFKBIA	SAT1	0.0432495
NFKBIA	SHB	0.0212292
NFKBIA	SIK1	0.0221912
NFKBIA	SIK1B	0.023626
NFKBIA	SMAD3	0.0354901
NFKBIA	SPIRE2	0.0283199
NFKBIA	SPRY4	0.0461369
NFKBIA	SRD5A3	0.0378584
NFKBIA	ST6GALNAC2	0.0286293
NFKBIA	TCIM	0.0277403
NFKBIA	TIMP3	0.0219881
NFKBIA	TRIB1	0.0558535
NFKBIA	TSPAN3	0.0513193
NFKBIA	TUBA4A	0.04444
NFKBIA	WIPI1	0.0328434
NIM1K	NPAS2	0.0226268
NIM1K	OPTN	0.0213843
NIM1K	PLIN2	0.0390052
NIM1K	S100P	0.0247602
NIM1K	SAT1	0.0309758
NIM1K	SMAD3	0.0232206
NIM1K	TRIB1	0.0265884
NPAS2	OPTN	0.0404515
NPAS2	PLAUR	0.0223875
NPAS2	PLIN2	0.0528172
NPAS2	S100P	0.0376718
NPAS2	SAT1	0.0443387
NPAS2	SMAD3	0.0375955
NPAS2	SPRY4	0.027475
NPAS2	TP53INP2	0.0228458
NPAS2	TRIB1	0.0543515
NPAS2	TSPAN3	0.0200591
OPTN	PLAUR	0.0265968
OPTN	PLIN2	0.0334951
OPTN	PNRC1	0.0439044
OPTN	RASGEF1A	0.0325567
OPTN	RHOC	0.0305631
OPTN	RHOV	0.0333975
OPTN	S100P	0.0384865
OPTN	SAT1	0.0578238
OPTN	SIK1	0.0271356
OPTN	SIK1B	0.0283108
OPTN	SMAD3	0.0305547
OPTN	SPIRE2	0.0318738
OPTN	SPRY4	0.0329434
OPTN	SRD5A3	0.0200149
OPTN	ST6GALNAC2	0.0303053
OPTN	TIMP3	0.0385831
OPTN	TRIB1	0.057628
OPTN	TSPAN3	0.0334282
OPTN	TUBA4A	0.0380654
OPTN	WIPI1	0.0580933
PLAUR	PLIN2	0.0644868
PLAUR	S100P	0.0235856
PLAUR	SAT1	0.0299414
PLAUR	SMAD3	0.0267464
PLAUR	TRIB1	0.0381232
PLAUR	TSPAN3	0.0200755
PLIN2	PNRC1	0.0224476
PLIN2	QPCT	0.0249011
PLIN2	RASGEF1A	0.0442991
PLIN2	RHOC	0.0336828
PLIN2	RHOV	0.0408855
PLIN2	S100P	0.0401289
PLIN2	SAT1	0.0425522
PLIN2	SHB	0.0336237
PLIN2	SIK1	0.0360953
PLIN2	SIK1B	0.0387143
PLIN2	SMAD3	0.0473859
PLIN2	SPIRE2	0.0388083
PLIN2	SPRY4	0.0458168
PLIN2	SRD5A3	0.053062
PLIN2	ST6GALNAC2	0.0372278
PLIN2	TCIM	0.0586846
PLIN2	TIMP3	0.0246266
PLIN2	TP53INP2	0.027036
PLIN2	TRIB1	0.0396922
PLIN2	TSPAN3	0.0394611
PLIN2	TUBA4A	0.0329444
PLIN2	WIPI1	0.0280933
PNRC1	S100P	0.0211609
PNRC1	SAT1	0.0356603
PNRC1	TRIB1	0.0334813
QPCT	TRIB1	0.0225419
RASGEF1A	RHOC	0.0202017
RASGEF1A	RHOV	0.0236406
RASGEF1A	S100P	0.0333525
RASGEF1A	SAT1	0.0429074
RASGEF1A	TRIB1	0.0295137
RHOC	RHOV	0.0287623
RHOC	S100P	0.028174
RHOC	SAT1	0.0316658
RHOC	SHB	0.0329692
RHOC	TRIB1	0.0288403
RHOC	TSPAN3	0.0227777
RHOV	S100P	0.0349522
RHOV	SAT1	0.0427925
RHOV	SHB	0.0208397
RHOV	TIMP3	0.0339482
RHOV	TRIB1	0.030747
S100P	SAT1	0.0462192
S100P	SHB	0.0233888
S100P	SIK1	0.0282423
S100P	SIK1B	0.0370058
S100P	SMAD3	0.0251607
S100P	SPIRE2	0.0316398
S100P	SPRY4	0.0252487
S100P	ST6GALNAC2	0.0351028
S100P	TCIM	0.0241486
S100P	TIMP3	0.0281403
S100P	TRIB1	0.0326226
S100P	TUBA4A	0.0270657
S100P	WIPI1	0.0241977
SAT1	SHB	0.0232442
SAT1	SIK1	0.0261013
SAT1	SIK1B	0.0308065
SAT1	SMAD3	0.0263513
SAT1	SPIRE2	0.0358865
SAT1	SPRY4	0.0323181
SAT1	ST6GALNAC2	0.0411638
SAT1	TCIM	0.0248881
SAT1	TIMP3	0.0507256
SAT1	TRIB1	0.049596
SAT1	TSPAN3	0.0250259
SAT1	TUBA4A	0.0423354
SAT1	WIPI1	0.0427632
SHB	SMAD3	0.0203344
SIK1	SIK1B	0.0894757
SIK1	SMAD3	0.0231527
SIK1	TRIB1	0.0304501
SIK1B	SMAD3	0.020892
SIK1B	TRIB1	0.0302961
SMAD3	SPIRE2	0.027151
SMAD3	SPRY4	0.0311098
SMAD3	SRD5A3	0.0341157
SMAD3	TCIM	0.0281925
SMAD3	TP53INP2	0.0604994
SMAD3	TRIB1	0.045201
SMAD3	TSPAN3	0.0255704
SPIRE2	TRIB1	0.0318412
SPRY4	TRIB1	0.0568335
SPRY4	TSPAN3	0.0209873
SRD5A3	TRIB1	0.0330172
SRD5A3	TSPAN3	0.0466588
ST6GALNAC2	TRIB1	0.0324394
ST6GALNAC2	TUBA4A	0.0211185
TCIM	TRIB1	0.0338636
TCIM	TSPAN3	0.0200307
TIMP3	TRIB1	0.030914
TP53INP2	TRIB1	0.0261131
TRIB1	TSPAN3	0.0495324
TRIB1	TUBA4A	0.0412719
TRIB1	WIPI1	0.0421899

## Sheet: thistle2-0.035 filter nodes
fromNode	toNode	weight
ABCG1	ETS2	0.0378545
ABTB2	SMAD3	0.0369313
AMIGO2	B4GALT4	0.0437925
AMIGO2	CPE	0.0398841
AMIGO2	DUSP5	0.0389867
AMIGO2	ETS2	0.0374546
AMIGO2	GLRX	0.0396088
AMIGO2	INSR	0.0388052
AMIGO2	KYNU	0.0377156
AMIGO2	MAOA	0.0358185
AMIGO2	PLIN2	0.0361961
ANGPTL4	GLRX	0.0510663
ANGPTL4	PLIN2	0.0480628
ANGPTL4	S100P	0.0373445
ANGPTL4	SAT1	0.0438768
APOL2	DHRS7	0.0485385
APOL2	ETS2	0.0613037
APOL2	GLRX	0.0488182
APOL2	KYNU	0.0499918
APOL2	NFKBIA	0.0446993
APOL2	PLIN2	0.037919
AQP3	C15orf48	0.0408681
AQP3	CTSL	0.0443536
AQP3	ETS2	0.0396822
AQP3	FBXO32	0.0425354
AQP3	GLRX	0.0573387
AQP3	GRAMD1A	0.0356118
AQP3	ICAM1	0.048609
AQP3	JUNB	0.0397772
AQP3	LOC105376342	0.0363854
AQP3	NFKBIA	0.0364764
AQP3	NPAS2	0.0359619
AQP3	PLIN2	0.0399099
AQP3	S100P	0.0523808
AQP3	SAT1	0.0400741
AQP3	TRIB1	0.0368895
B4GALT4	BDKRB2	0.0355956
B4GALT4	CPE	0.0372255
B4GALT4	DHRS7	0.0440383
B4GALT4	DUSP5	0.0384628
B4GALT4	ETS2	0.0479423
B4GALT4	GLRX	0.0391864
B4GALT4	HEXB	0.0414386
B4GALT4	JMJD6	0.0353696
B4GALT4	KYNU	0.0424247
B4GALT4	PLAUR	0.0371225
B4GALT4	PLIN2	0.0354858
B4GALT4	RASGEF1A	0.0372688
B4GALT4	WIPI1	0.0352687
BDKRB2	DUSP5	0.0418881
BDKRB2	ETS2	0.0568521
BDKRB2	GLRX	0.0515646
BDKRB2	OPTN	0.0350478
BDKRB2	PLIN2	0.0413043
BDKRB2	SAT1	0.0560051
BDKRB2	TIMP3	0.0386979
C15orf48	CTSL	0.037306
C15orf48	DUSP5	0.0473652
C15orf48	ETS2	0.0475845
C15orf48	GLRX	0.0690427
C15orf48	ICAM1	0.044524
C15orf48	NFKBIA	0.0403119
C15orf48	PLIN2	0.0519107
C15orf48	S100P	0.0402654
C15orf48	SAT1	0.036741
C15orf48	TRIB1	0.0367129
CCDC71L	DHRS7	0.0452898
CCDC71L	ETS2	0.0479498
CCDC71L	GLRX	0.0408118
CCDC71L	KYNU	0.0552976
CCDC71L	PLIN2	0.0420309
CD44	CTSL	0.0776364
CD44	DHRS7	0.0452985
CD44	ETS2	0.0781597
CD44	GLRX	0.0596956
CD44	ICAM1	0.0766228
CD44	NFKBIA	0.0596039
CD44	OPTN	0.0599942
CD44	PLIN2	0.0386177
CD44	SAT1	0.0442333
CD44	TRIB1	0.0798547
CEBPD	CTSL	0.0836768
CEBPD	DHRS7	0.0368634
CEBPD	ETS2	0.0694256
CEBPD	GLRX	0.0489574
CEBPD	ICAM1	0.0764242
CEBPD	NFKBIA	0.0641508
CEBPD	OPTN	0.0552103
CEBPD	SAT1	0.0417148
CEBPD	TRIB1	0.0680769
CLIP2	ETS2	0.046971
CPE	GPRIN3	0.0383723
CPE	TSPAN5	0.0424517
CTSL	CYSTM1	0.0513346
CTSL	DHRS7	0.0490592
CTSL	ETS2	0.0764139
CTSL	FBXO32	0.0408364
CTSL	GLRX	0.0570107
CTSL	HMGN2P41	0.035817
CTSL	ICAM1	0.0749392
CTSL	IER3	0.0512635
CTSL	JUNB	0.0416369
CTSL	LIF	0.0358992
CTSL	MAFF	0.0621564
CTSL	NFKBIA	0.0552173
CTSL	NPAS2	0.0503223
CTSL	OPTN	0.0631451
CTSL	PLAUR	0.0358577
CTSL	PLIN2	0.0375196
CTSL	S100P	0.0433159
CTSL	SAT1	0.0565306
CTSL	SPRY4	0.0470607
CTSL	ST6GALNAC2	0.0410999
CTSL	TRIB1	0.0667893
CTSL	TSPAN3	0.0456887
CTSL	TUBA4A	0.0553995
CTSL	WIPI1	0.0447988
CYSTM1	DHRS7	0.0369832
CYSTM1	ETS2	0.0572754
CYSTM1	GLRX	0.0534375
CYSTM1	ICAM1	0.042312
CYSTM1	NFKBIA	0.0359132
CYSTM1	OPTN	0.0421472
CYSTM1	S100P	0.0425571
CYSTM1	SAT1	0.043694
CYSTM1	TRIB1	0.0382196
DAPK2	DUSP5	0.0366537
DAPK2	ETS2	0.047511
DAPK2	GLRX	0.0537682
DAPK2	KYNU	0.0459821
DAPK2	PLIN2	0.0601816
DAPK2	S100P	0.0393546
DHRS7	DUSP5	0.0415108
DHRS7	ETS2	0.0677101
DHRS7	ETV5	0.0511113
DHRS7	FOXO1	0.0546438
DHRS7	GLRX	0.0476659
DHRS7	HEXB	0.0404218
DHRS7	ICAM1	0.0412406
DHRS7	IER3	0.0437456
DHRS7	JMJD6	0.0452366
DHRS7	KYNU	0.0457718
DHRS7	NFKBIA	0.0545189
DHRS7	OPTN	0.0506032
DHRS7	PLAUR	0.0355706
DHRS7	PLIN2	0.0461911
DHRS7	PNRC1	0.0371119
DHRS7	QPCT	0.0457629
DHRS7	RHOC	0.0415792
DHRS7	RHOV	0.0401602
DHRS7	SAT1	0.0444497
DHRS7	SMAD3	0.0351117
DHRS7	SPIRE2	0.0361724
DHRS7	SRD5A3	0.0486244
DHRS7	TRIB1	0.0548611
DHRS7	TSPAN3	0.0658696
DHRS7	TUBA4A	0.0419368
DHRS7	WIPI1	0.0422821
DUSP5	ETS2	0.0661854
DUSP5	GLRX	0.0640356
DUSP5	HDAC5	0.0372261
DUSP5	JUNB	0.0350389
DUSP5	KYNU	0.0419973
DUSP5	MAOA	0.0359943
DUSP5	NFKBIA	0.0386377
DUSP5	OPTN	0.0350395
DUSP5	PLAUR	0.0460391
DUSP5	PLIN2	0.0509992
DUSP5	RASGEF1A	0.0524012
DUSP5	SAT1	0.0387841
DUSP5	SHB	0.0415941
DUSP5	SPRY4	0.0470081
DUSP5	TRIB1	0.0376553
DUSP5	WIPI1	0.0361585
ETS2	ETV5	0.0676875
ETS2	FBXO32	0.0430998
ETS2	FOXO1	0.0590878
ETS2	GLRX	0.0696982
ETS2	GPRIN3	0.0429155
ETS2	HDAC5	0.0452227
ETS2	HEXB	0.0361911
ETS2	HMGN2P41	0.0504596
ETS2	ICAM1	0.0772343
ETS2	IER3	0.071144
ETS2	JMJD6	0.0527599
ETS2	JUNB	0.048679
ETS2	KYNU	0.0396894
ETS2	LIF	0.0609898
ETS2	MAFF	0.0576702
ETS2	NFKBIA	0.0748382
ETS2	NPAS2	0.060471
ETS2	OPTN	0.081099
ETS2	PLAUR	0.0529814
ETS2	PLIN2	0.0622278
ETS2	PNRC1	0.0509239
ETS2	QPCT	0.0436496
ETS2	RASGEF1A	0.0562908
ETS2	RHOC	0.0539763
ETS2	RHOV	0.0585519
ETS2	S100P	0.0500955
ETS2	SAT1	0.0761641
ETS2	SIK1	0.0459123
ETS2	SIK1B	0.0427209
ETS2	SMAD3	0.0440724
ETS2	SPIRE2	0.0462331
ETS2	SPRY4	0.0585239
ETS2	SRD5A3	0.0405892
ETS2	ST6GALNAC2	0.0496534
ETS2	TCIM	0.0382002
ETS2	TIMP3	0.0631255
ETS2	TRIB1	0.0863554
ETS2	TSPAN3	0.0629385
ETS2	TUBA4A	0.0644721
ETS2	WIPI1	0.0685214
ETV5	GLRX	0.0395004
ETV5	KYNU	0.0425455
ETV5	PLIN2	0.0350393
ETV5	TRIB1	0.0350966
FBXO32	GLRX	0.0568578
FBXO32	ICAM1	0.0488682
FBXO32	NFKBIA	0.0350234
FBXO32	OPTN	0.0384945
FBXO32	PLIN2	0.0451194
FBXO32	S100P	0.0428111
FBXO32	SAT1	0.0408614
FBXO32	SMAD3	0.0425887
FBXO32	TRIB1	0.0418852
FOXO1	GLRX	0.0434782
FOXO1	KYNU	0.0433719
FOXO1	NFKBIA	0.0360525
FOXO1	OPTN	0.037522
FOXO1	PLIN2	0.0381131
FOXO1	SMAD3	0.0364872
FOXO1	TRIB1	0.0490753
GLRX	GRAMD1A	0.0402686
GLRX	HDAC5	0.0424862
GLRX	HMGN2P41	0.0506848
GLRX	ICAM1	0.0651699
GLRX	IER3	0.0658224
GLRX	ITGB6	0.0434325
GLRX	JMJD6	0.039117
GLRX	JUNB	0.0502451
GLRX	KYNU	0.0438228
GLRX	LIF	0.0601502
GLRX	MAFF	0.0546156
GLRX	NFKBIA	0.057445
GLRX	NIM1K	0.0399121
GLRX	NPAS2	0.0600212
GLRX	OPTN	0.056134
GLRX	PLAUR	0.0642113
GLRX	PLIN2	0.0651188
GLRX	PNRC1	0.0353465
GLRX	RASGEF1A	0.054465
GLRX	RHOC	0.0418709
GLRX	RHOV	0.050213
GLRX	S100P	0.0583277
GLRX	SAT1	0.0666
GLRX	SIK1	0.0435197
GLRX	SIK1B	0.0484065
GLRX	SMAD3	0.049261
GLRX	SPIRE2	0.0433873
GLRX	SPRY4	0.0570481
GLRX	SRD5A3	0.0439308
GLRX	ST6GALNAC2	0.0458105
GLRX	TCIM	0.0438242
GLRX	TIMP3	0.0383665
GLRX	TRIB1	0.0577093
GLRX	TSPAN3	0.045933
GLRX	TUBA4A	0.0527555
GLRX	WIPI1	0.052447
GPRC5A	SMAD3	0.0776866
GPRIN3	KYNU	0.0355297
GRAMD1A	ICAM1	0.035035
GRAMD1A	SMAD3	0.0401632
GRAMD1A	TP53INP2	0.044587
HDAC5	PLIN2	0.0405622
HEXB	JMJD6	0.0363564
HEXB	KYNU	0.0388072
HEXB	QPCT	0.0429985
HMGN2P41	OPTN	0.0371808
HMGN2P41	PLIN2	0.0358243
HMGN2P41	S100P	0.0445296
HMGN2P41	SAT1	0.0393835
ICAM1	IER3	0.0480966
ICAM1	JUNB	0.0560929
ICAM1	LIF	0.0412464
ICAM1	MAFF	0.0771522
ICAM1	NFKBIA	0.0555403
ICAM1	NIM1K	0.0369916
ICAM1	NPAS2	0.0593373
ICAM1	OPTN	0.0599202
ICAM1	PLAUR	0.0426268
ICAM1	PLIN2	0.0425856
ICAM1	S100P	0.039688
ICAM1	SAT1	0.053391
ICAM1	SMAD3	0.0351916
ICAM1	SPRY4	0.0568662
ICAM1	TRIB1	0.067435
ICAM1	TUBA4A	0.045627
IER3	KYNU	0.0386409
IER3	NFKBIA	0.0493674
IER3	NPAS2	0.0386212
IER3	OPTN	0.03968
IER3	PLIN2	0.0522584
IER3	S100P	0.039375
IER3	SAT1	0.0471761
IER3	ST6GALNAC2	0.0355241
IER3	TRIB1	0.0461706
IER3	TUBA4A	0.0372327
ITGB6	KYNU	0.0498018
ITGB6	PLIN2	0.0500788
ITGB6	SMAD3	0.0504139
JMJD6	KYNU	0.048101
JMJD6	PLIN2	0.0373166
JUNB	NFKBIA	0.0410755
JUNB	OPTN	0.037984
JUNB	PLIN2	0.0414874
JUNB	S100P	0.0404777
JUNB	SAT1	0.0395336
JUNB	TRIB1	0.0437248
KYNU	NFKBIA	0.0467178
KYNU	PLAUR	0.0427208
KYNU	PLIN2	0.0558255
KYNU	QPCT	0.0421515
KYNU	RHOV	0.0356385
KYNU	SMAD3	0.0418136
KYNU	SRD5A3	0.060722
KYNU	TCIM	0.0385724
KYNU	TRIB1	0.0357129
KYNU	TSPAN3	0.0510054
LIF	NFKBIA	0.0394923
LIF	OPTN	0.0364102
LIF	PLIN2	0.040478
LIF	SAT1	0.0430154
LIF	TRIB1	0.0385448
MAFF	NFKBIA	0.0424015
MAFF	OPTN	0.053567
MAFF	S100P	0.0390419
MAFF	SAT1	0.0496477
MAFF	TRIB1	0.0544263
NFKBIA	NPAS2	0.046583
NFKBIA	OPTN	0.0471481
NFKBIA	PLAUR	0.0440484
NFKBIA	PLIN2	0.0429755
NFKBIA	SAT1	0.0432495
NFKBIA	SMAD3	0.0354901
NFKBIA	SPRY4	0.0461369
NFKBIA	SRD5A3	0.0378584
NFKBIA	TRIB1	0.0558535
NFKBIA	TSPAN3	0.0513193
NFKBIA	TUBA4A	0.04444
NIM1K	PLIN2	0.0390052
NPAS2	OPTN	0.0404515
NPAS2	PLIN2	0.0528172
NPAS2	S100P	0.0376718
NPAS2	SAT1	0.0443387
NPAS2	SMAD3	0.0375955
NPAS2	TRIB1	0.0543515
OPTN	PNRC1	0.0439044
OPTN	S100P	0.0384865
OPTN	SAT1	0.0578238
OPTN	TIMP3	0.0385831
OPTN	TRIB1	0.057628
OPTN	TUBA4A	0.0380654
OPTN	WIPI1	0.0580933
PLAUR	PLIN2	0.0644868
PLAUR	TRIB1	0.0381232
PLIN2	RASGEF1A	0.0442991
PLIN2	RHOV	0.0408855
PLIN2	S100P	0.0401289
PLIN2	SAT1	0.0425522
PLIN2	SIK1	0.0360953
PLIN2	SIK1B	0.0387143
PLIN2	SMAD3	0.0473859
PLIN2	SPIRE2	0.0388083
PLIN2	SPRY4	0.0458168
PLIN2	SRD5A3	0.053062
PLIN2	ST6GALNAC2	0.0372278
PLIN2	TCIM	0.0586846
PLIN2	TRIB1	0.0396922
PLIN2	TSPAN3	0.0394611
PNRC1	SAT1	0.0356603
RASGEF1A	SAT1	0.0429074
RHOV	SAT1	0.0427925
S100P	SAT1	0.0462192
S100P	SIK1B	0.0370058
S100P	ST6GALNAC2	0.0351028
SAT1	SPIRE2	0.0358865
SAT1	ST6GALNAC2	0.0411638
SAT1	TIMP3	0.0507256
SAT1	TRIB1	0.049596
SAT1	TUBA4A	0.0423354
SAT1	WIPI1	0.0427632
SIK1	SIK1B	0.0894757
SMAD3	TP53INP2	0.0604994
SMAD3	TRIB1	0.045201
SPRY4	TRIB1	0.0568335
SRD5A3	TSPAN3	0.0466588
TRIB1	TSPAN3	0.0495324
TRIB1	TUBA4A	0.0412719
TRIB1	WIPI1	0.0421899

## Sheet: blue all nodes
fromNode	toNode	weight
A4GALT	ADAMTSL5	0.0269495
A4GALT	ARF5	0.0202188
A4GALT	ARIH2	0.0227023
A4GALT	ASNS	0.0245242
A4GALT	BCL2L13	0.0210547
A4GALT	CCSER2	0.0221089
A4GALT	CD55	0.0233343
A4GALT	CEBPG	0.0218124
A4GALT	CSDE1	0.0238739
A4GALT	DNAJC10	0.0203646
A4GALT	EIF2A	0.0262712
A4GALT	EIF3E	0.020263
A4GALT	EIF5	0.0212942
A4GALT	FIBCD1	0.0231048
A4GALT	GARS1	0.0299124
A4GALT	GCLM	0.0221388
A4GALT	GDAP2	0.0216402
A4GALT	GFPT1	0.0201907
A4GALT	HINT3	0.0220082
A4GALT	HSPA9	0.0211918
A4GALT	IARS1	0.0211482
A4GALT	IFRD1	0.0306813
A4GALT	KCMF1	0.0254845
A4GALT	LARS1	0.0238138
A4GALT	LY6E	0.0277787
A4GALT	ME1	0.0212526
A4GALT	MIA2	0.0226157
A4GALT	MISP3	0.032288
A4GALT	MTHFD2	0.021088
A4GALT	NARS1	0.025449
A4GALT	NFE2L2	0.0207759
A4GALT	PLRG1	0.0206026
A4GALT	PRNP	0.0257371
A4GALT	RAB5A	0.022851
A4GALT	RHOQ	0.0217629
A4GALT	RIPK2	0.0212112
A4GALT	RND3	0.0211689
A4GALT	RNF41	0.0207628
A4GALT	RSL1D1	0.0207952
A4GALT	SARS1	0.021587
A4GALT	SDAD1	0.0208826
A4GALT	SGTB	0.0272853
A4GALT	SQSTM1	0.0215836
A4GALT	STX3	0.0216457
A4GALT	TARS1	0.0225988
A4GALT	TATDN1	0.0203946
A4GALT	TRAPPC6B	0.0210142
A4GALT	WARS1	0.0243255
A4GALT	XPOT	0.0276171
A4GALT	ZFAND1	0.0358457
AACS	AAK1	0.0456882
AACS	AARS1	0.028429
AACS	AARS2	0.0644301
AACS	AASDH	0.078757
AACS	AASDHPPT	0.167728
AACS	ABALON	0.104163
AACS	ABCB10	0.108635
AACS	ABCB6	0.0589398
AACS	ABCB7	0.0642951
AACS	ABCC1	0.0796438
AACS	ABCC2	0.056097
AACS	ABCC3	0.0366001
AACS	ABCC4	0.0661854
AACS	ABCC5	0.0663701
AACS	ABCD3	0.0266663
AACS	ABCD4	0.0525448
AACS	ABCE1	0.0814742
AACS	ABCF1	0.0529746
AACS	ABCF3	0.0698445
AACS	ABCG2	0.0752969
AACS	ABHD13	0.0499854
AACS	ABHD17B	0.124404
AACS	ABHD3	0.097655
AACS	ABHD4	0.0375861
AACS	ABHD5	0.0584075
AACS	ABHD6	0.0695116
AACS	ABHD8	0.0808013
AACS	ABI2	0.0536245
AACS	ABL1	0.0647844
AACS	ABL2	0.0592029
AACS	ABLIM1	0.0798556
AACS	ABRACL	0.104718
AACS	ABRAXAS1	0.0366708
AACS	ABRAXAS2	0.0677954
AACS	ACACA	0.0740241
AACS	ACAD10	0.0578552
AACS	ACAD8	0.117898
AACS	ACADM	0.0256206
AACS	ACADVL	0.0680699
AACS	ACBD3	0.082958
AACS	ACCS	0.0383636
AACS	ACD	0.0217642
AACS	ACER3	0.0537874
AACS	ACLY	0.0943431
AACS	ACO1	0.0805311
AACS	ACO2	0.0513841
AACS	ACOT9	0.102136
AACS	ACOX1	0.15566
AACS	ACP1	0.112855
AACS	ACP6	0.0785291
AACS	ACSL1	0.0867756
AACS	ACSL3	0.048393
AACS	ACSS2	0.0443214
AACS	ACTBP2	0.0830409
AACS	ACTR10	0.0935741
AACS	ACTR2	0.137883
AACS	ACTR3	0.138035
AACS	ACTR3B	0.0637646
AACS	ACTR6	0.125033
AACS	ACTR8	0.127138
AACS	ACVR1	0.0678321
AACS	ACVR1B	0.057699
AACS	ACVR2A	0.0294071
AACS	ADA	0.0493617
AACS	ADAL	0.0582314
AACS	ADAM19	0.0842764
AACS	ADAR	0.0718933
AACS	ADAT1	0.1084
AACS	ADAT2	0.029052
AACS	ADCY3	0.0621909
AACS	ADCY7	0.0807313
AACS	ADGRA3	0.0436022
AACS	ADGRD1	0.0901438
AACS	ADGRE5	0.0820147
AACS	ADGRF4	0.0311607
AACS	ADGRG1	0.0707417
AACS	ADIPOR2	0.0376088
AACS	ADK	0.112623
AACS	ADM2	0.028
AACS	ADO	0.162018
AACS	ADORA2B	0.0609381
AACS	ADPGK	0.118764
AACS	ADPRM	0.0387814
AACS	ADSS2	0.151879
AACS	AEBP2	0.0414781
AACS	AEN	0.113939
AACS	AFAP1	0.0685465
AACS	AFF1-AS1	0.0916552
AACS	AFTPH	0.0239872
AACS	AGA	0.0747316
AACS	AGAP5	0.026923
AACS	AGK	0.0749422
AACS	AGO1	0.111832
AACS	AGO2	0.0618385
AACS	AGPAT3	0.0830001
AACS	AGPAT5	0.0806154
AACS	AGTPBP1	0.0679715
AACS	AHCY	0.0611665
AACS	AHCYL1	0.0605957
AACS	AHCYL2	0.147161
AACS	AHR	0.0507343
AACS	AIDA	0.0463705
AACS	AIDAP2	0.0206179
AACS	AIFM2	0.0590822
AACS	AIG1	0.04448
AACS	AIMP1	0.0664983
AACS	AIMP2	0.0394015
AACS	AJUBA	0.096926
AACS	AK3	0.0444193
AACS	AK4	0.0406084
AACS	AK4P1	0.0752416
AACS	AKAP10	0.141824
AACS	AKIRIN1	0.138099
AACS	AKIRIN2	0.0512754
AACS	AKR1A1	0.10635
AACS	AKR1C1	0.0421655
AACS	AKR1C2	0.0462725
AACS	AKR1C3	0.0485008
AACS	AKR1E2	0.0737763
AACS	AKT1S1	0.0352798
AACS	AKTIP	0.0850365
AACS	ALAS1	0.0569296
AACS	ALDH18A1	0.111175
AACS	ALDH1A3	0.0523464
AACS	ALDH1L2	0.0273548
AACS	ALDH3A2	0.123387
AACS	ALDH3B1	0.0678563
AACS	ALDH5A1	0.0200373
AACS	ALG10B	0.0586398
AACS	ALG13	0.0806654
AACS	ALG14	0.0536388
AACS	ALG2	0.11967
AACS	ALG5	0.071985
AACS	ALG9	0.0571882
AACS	ALOX12	0.0491892
AACS	ALOX12P2	0.0470637
AACS	ALOX15	0.0687898
AACS	ALPK1	0.0513126
AACS	ALS2	0.0676628
AACS	ALS2CL	0.0762537
AACS	ALX3	0.114191
AACS	AMBP	0.0479402
AACS	AMBRA1	0.102408
AACS	AMD1	0.170489
AACS	AMER1	0.0471112
AACS	AMIGO1	0.0704434
AACS	AMMECR1	0.0579175
AACS	AMMECR1L	0.114883
AACS	AMN1	0.0211623
AACS	AMOT	0.0424811
AACS	AMPD2	0.0782744
AACS	AMPD3	0.0324107
AACS	ANAPC15	0.0213722
AACS	ANAPC16	0.0789413
AACS	ANAPC1P2	0.0303829
AACS	ANAPC1P4	0.0460327
AACS	ANAPC4	0.0496851
AACS	ANGEL2	0.0587722
AACS	ANK3	0.0467098
AACS	ANKEF1	0.0611582
AACS	ANKLE2	0.0929786
AACS	ANKMY1	0.0498738
AACS	ANKMY2	0.0417214
AACS	ANKRA2	0.0482821
AACS	ANKRD18CP	0.0516363
AACS	ANKRD27	0.0768909
AACS	ANKRD29	0.0257452
AACS	ANKRD40	0.0470031
AACS	ANKRD42	0.0379002
AACS	ANKRD46	0.139371
AACS	ANKRD52	0.0449673
AACS	ANKS3	0.0740459
AACS	ANKS6	0.0703865
AACS	ANO10	0.101967
AACS	ANOS1	0.0484463
AACS	ANP32A	0.0815886
AACS	ANXA2	0.0421136
AACS	ANXA2P2	0.0630339
AACS	ANXA4	0.0309742
AACS	ANXA7	0.0862957
AACS	AOPEP	0.0760422
AACS	AP1G1	0.110642
AACS	AP1S3	0.0424057
AACS	AP2A2	0.053167
AACS	AP2B1	0.126049
AACS	AP3D1	0.0295378
AACS	AP3M2	0.051539
AACS	AP3S1	0.0477244
AACS	AP4S1	0.0697558
AACS	AP5M1	0.164357
AACS	APH1B	0.133543
AACS	API5	0.125738
AACS	API5P1	0.0357163
AACS	APLP2	0.043751
AACS	APMAP	0.105384
AACS	APOL6	0.0537504
AACS	APOLD1	0.07479
AACS	APOO	0.0478239
AACS	APOOL	0.091386
AACS	APP	0.0522488
AACS	APPL2	0.0514957
AACS	APTR	0.0646753
AACS	APTX	0.0886585
AACS	AQP11	0.0425203
AACS	ARAP2	0.0532966
AACS	ARCN1	0.0958997
AACS	AREL1	0.164072
AACS	ARF3	0.0655238
AACS	ARF4	0.080869
AACS	ARFGAP3	0.0596458
AACS	ARFGEF3	0.0767783
AACS	ARFIP1	0.188089
AACS	ARFRP1	0.0727294
AACS	ARG2	0.0628566
AACS	ARHGAP12	0.0673549
AACS	ARHGAP27	0.0890106
AACS	ARHGAP29	0.0520949
AACS	ARHGAP44	0.0915532
AACS	ARHGEF11	0.0502744
AACS	ARHGEF3	0.0769064
AACS	ARHGEF35	0.0475774
AACS	ARHGEF35-AS1	0.0313024
AACS	ARHGEF5	0.049219
AACS	ARIH1	0.0722244
AACS	ARIH2	0.0601328
AACS	ARIH2OS	0.0523172
AACS	ARL1	0.0535144
AACS	ARL14EP	0.040859
AACS	ARL15	0.0530549
AACS	ARL17A	0.0316951
AACS	ARL4C	0.0723143
AACS	ARL5A	0.110463
AACS	ARL5B	0.108641
AACS	ARL6	0.0521617
AACS	ARL6IP5	0.040739
AACS	ARL8B	0.0614299
AACS	ARMC1	0.0885359
AACS	ARMC10	0.138671
AACS	ARMC8	0.0777814
AACS	ARMCX5	0.0953345
AACS	ARMH3	0.0713275
AACS	ARNT2	0.0494141
AACS	ARNTL2	0.039011
AACS	ARPC3P1	0.0300568
AACS	ARPP19	0.127215
AACS	ARRB1	0.0937737
AACS	ARRB2	0.0548821
AACS	ARRDC2	0.0555757
AACS	ARRDC3	0.0240272
AACS	ARRDC4	0.0823186
AACS	ARSB	0.0450132
AACS	ARSD	0.0456978
AACS	ARSG	0.0339448
AACS	ASAH1	0.0802538
AACS	ASAH2B	0.0522875
AACS	ASAP3	0.0589219
AACS	ASB1	0.118099
AACS	ASB3	0.0638624
AACS	ASB7	0.155959
AACS	ASB8	0.158392
AACS	ASB9	0.0790135
AACS	ASCC1	0.115636
AACS	ASCC3	0.0620624
AACS	ASDURF	0.0498996
AACS	ASMTL	0.0777625
AACS	ASNS	0.0301968
AACS	ASPH	0.0445006
AACS	ASPRV1	0.0295527
AACS	ASZ1	0.0514392
AACS	ATAD1	0.100428
AACS	ATF3	0.0506776
AACS	ATF6	0.0400446
AACS	ATG10	0.0565534
AACS	ATG101	0.0902123
AACS	ATG12	0.0496974
AACS	ATG13	0.109269
AACS	ATG14	0.0467679
AACS	ATG16L1	0.10005
AACS	ATG2B	0.0494019
AACS	ATG4A	0.0441008
AACS	ATG4B	0.0886824
AACS	ATG4C	0.0458056
AACS	ATG5	0.128084
AACS	ATL2	0.163982
AACS	ATMIN	0.0483858
AACS	ATN1	0.0763629
AACS	ATP1B1	0.0793033
AACS	ATP2A2	0.0683624
AACS	ATP2B1	0.0724614
AACS	ATP2C1	0.13723
AACS	ATP2C2	0.0801079
AACS	ATP5F1E	0.0692891
AACS	ATP5IF1	0.095522
AACS	ATP5ME	0.0267063
AACS	ATP6AP2	0.10063
AACS	ATP6V0A1	0.0789283
AACS	ATP6V0A2	0.130676
AACS	ATP6V0B	0.106708
AACS	ATP6V0E1	0.0625843
AACS	ATP6V0E2-AS1	0.0498683
AACS	ATP6V1A	0.168841
AACS	ATP6V1B2	0.20224
AACS	ATP6V1C1	0.13937
AACS	ATP6V1D	0.0822967
AACS	ATP6V1E1	0.0716447
AACS	ATP6V1E2	0.0369835
AACS	ATP6V1H	0.159928
AACS	ATP7B	0.0501875
AACS	ATP8	0.116453
AACS	ATP8B2	0.084808
AACS	ATP9A	0.0801208
AACS	ATPSCKMT	0.0933836
AACS	ATXN1	0.066459
AACS	ATXN1-AS1	0.0502933
AACS	ATXN7L3B	0.140485
AACS	AUH	0.0686563
AACS	AURKAP1	0.0413783
AACS	AVIL	0.101994
AACS	AVPI1	0.0943272
AACS	AXIN2	0.0307163
AACS	AZI2	0.0525446
AACS	AZIN1	0.142534
AACS	B3GALNT2	0.0763312
AACS	B3GAT2	0.0611738
AACS	B3GNT10	0.0570656
AACS	B3GNT2	0.0776148
AACS	B3GNT5	0.0496043
AACS	B3GNTL1	0.024134
AACS	B4GALNT1	0.0278355
AACS	B4GALT3	0.0695476
AACS	B4GALT5	0.107063
AACS	B4GALT6	0.0352936
AACS	B4GALT7	0.0660196
AACS	B9D1	0.0863282
AACS	BABAM1	0.0742612
AACS	BABAM2	0.0418774
AACS	BACE2	0.0617031
AACS	BACH1	0.103771
AACS	BAG2	0.0295133
AACS	BAG4	0.0424861
AACS	BAG5	0.0871663
AACS	BAG6	0.0560909
AACS	BAIAP2	0.091849
AACS	BAIAP2L1	0.0229879
AACS	BAMBI	0.0200713
AACS	BANF1P3	0.129132
AACS	BANP	0.0296074
AACS	BAP1	0.104254
AACS	BASP1	0.0304529
AACS	BBC3	0.0571522
AACS	BBS12	0.0272886
AACS	BBS2	0.028415
AACS	BBS4	0.060144
AACS	BBS5	0.0736468
AACS	BBS9	0.0277547
AACS	BCAP31	0.095134
AACS	BCAR3	0.0769959
AACS	BCAS4	0.0740811
AACS	BCDIN3D	0.0899426
AACS	BCDIN3D-AS1	0.0482815
AACS	BCKDHB	0.0382756
AACS	BCL10	0.0933344
AACS	BCL2L11	0.0842292
AACS	BCL2L13	0.10674
AACS	BCL2L2	0.0533482
AACS	BCL7A	0.0902418
AACS	BCL9L	0.0278659
AACS	BCLAF3	0.0237574
AACS	BCYRN1	0.100501
AACS	BCYRN1P1	0.103942
AACS	BECN1	0.0465922
AACS	BEND3P3	0.0774032
AACS	BEND6	0.0273848
AACS	BEND7	0.0403171
AACS	BET1	0.0835891
AACS	BFAR	0.115381
AACS	BICD1	0.0516266
AACS	BICDL1	0.066379
AACS	BID	0.0654256
AACS	BIK	0.0887185
AACS	BIN3	0.0360948
AACS	BIRC2	0.134286
AACS	BIRC3	0.0550788
AACS	BLMH	0.0755036
AACS	BLOC1S2	0.103478
AACS	BLOC1S4	0.112412
AACS	BLOC1S5-TXNDC5	0.0957006
AACS	BLVRB	0.0429632
AACS	BLZF1	0.157467
AACS	BMF	0.0620061
AACS	BMP6	0.0281646
AACS	BMPR1B	0.0479464
AACS	BMS1	0.0323708
AACS	BMS1P14	0.0565168
AACS	BMS1P20	0.0213042
AACS	BMS1P22	0.0495371
AACS	BMT2	0.0894898
AACS	BNIP3	0.0434503
AACS	BOLA3-AS1	0.0812257
AACS	BORCS5	0.0957965
AACS	BORCS6	0.0845588
AACS	BORCS7-ASMT	0.0202062
AACS	BPGM	0.0351537
AACS	BPIFB1	0.0494248
AACS	BPNT1	0.114019
AACS	BPNT2	0.0567178
AACS	BRAF	0.0239934
AACS	BRAP	0.0348208
AACS	BRF2	0.0780134
AACS	BRI3	0.0598854
AACS	BROX	0.145458
AACS	BRWD1	0.0734727
AACS	BSDC1	0.0968107
AACS	BSPRY	0.0706594
AACS	BTBD1	0.0829531
AACS	BTBD10	0.0769247
AACS	BTBD7P1	0.0343525
AACS	BTBD9	0.0525173
AACS	BTF3	0.0215249
AACS	BTF3L4P2	0.0498906
AACS	BTF3P10	0.034644
AACS	BTF3P16	0.0511371
AACS	BTN2A1	0.0305951
AACS	BTRC	0.0459526
AACS	BUB3	0.0693761
AACS	BZW1	0.0979357
AACS	BZW1P2	0.0671179
AACS	C10orf88	0.0573512
AACS	C11orf54	0.0850042
AACS	C11orf58	0.150108
AACS	C11orf80	0.0826382
AACS	C11orf95	0.0746903
AACS	C12orf4	0.0745131
AACS	C12orf43	0.0689046
AACS	C12orf66	0.0814295
AACS	C12orf73	0.0203006
AACS	C12orf75	0.0357997
AACS	C12orf76	0.0925498
AACS	C14orf119	0.0626267
AACS	C14orf132	0.0502661
AACS	C14orf28	0.0823674
AACS	C15orf39	0.0521013
AACS	C15orf40	0.0913089
AACS	C15orf61	0.0604688
AACS	C16orf70	0.0657913
AACS	C16orf72	0.185094
AACS	C17orf58	0.0584727
AACS	C17orf75	0.0456873
AACS	C17orf80	0.0753238
AACS	C17orf97	0.0836581
AACS	C18orf25	0.19164
AACS	C18orf32	0.0680809
AACS	C19orf12	0.160428
AACS	C1D	0.108078
AACS	C1GALT1	0.0592267
AACS	C1QBPP2	0.0235193
AACS	C1QL1	0.0437086
AACS	C1R	0.0229997
AACS	C1S	0.0451419
AACS	C1orf109	0.0578513
AACS	C1orf174	0.0827071
AACS	C1orf198	0.108918
AACS	C1orf216	0.0782377
AACS	C1orf50	0.100337
AACS	C1orf52	0.0817385
AACS	C1orf74	0.0789437
AACS	C20orf194	0.0584129
AACS	C21orf91-OT1	0.0618782
AACS	C2CD2	0.102006
AACS	C2CD4D-AS1	0.104861
AACS	C2orf15	0.0390023
AACS	C2orf16	0.0917474
AACS	C2orf42	0.0248638
AACS	C2orf49	0.0567144
AACS	C2orf49-DT	0.0796991
AACS	C2orf69	0.0282346
AACS	C3orf33	0.0853083
AACS	C3orf52	0.0712624
AACS	C3orf62	0.0368152
AACS	C4orf19	0.0662965
AACS	C5orf15	0.0326097
AACS	C5orf22	0.0678727
AACS	C5orf51	0.105986
AACS	C5orf63	0.0452767
AACS	C6orf120	0.107251
AACS	C6orf136	0.0598711
AACS	C6orf62	0.18603
AACS	C6orf89	0.0816883
AACS	C7orf25	0.0470287
AACS	C7orf26	0.0795256
AACS	C8orf33	0.0830093
AACS	C8orf48	0.0429728
AACS	C9orf47	0.0694711
AACS	C9orf64	0.0803857
AACS	C9orf72	0.061756
AACS	C9orf85	0.0597258
AACS	CA4	0.0208258
AACS	CA5BP1	0.0818081
AACS	CAAP1	0.0622157
AACS	CAB39	0.104172
AACS	CABLES1	0.0857285
AACS	CACNA1D	0.0390402
AACS	CACUL1	0.164737
AACS	CAD	0.0509784
AACS	CALM1	0.0634966
AACS	CALU	0.0809635
AACS	CAMK1D	0.0265759
AACS	CAMK2D	0.0940806
AACS	CAMK2G	0.0864587
AACS	CAMKK1	0.099433
AACS	CAMLG	0.0998559
AACS	CAND1	0.108262
AACS	CANX	0.0975415
AACS	CAP2	0.0376154
AACS	CAPN10	0.0854687
AACS	CAPN10-DT	0.0585553
AACS	CAPN13	0.0413049
AACS	CAPN2	0.0558991
AACS	CAPZA1	0.0656184
AACS	CAPZA2	0.0779855
AACS	CARD14	0.0998927
AACS	CARD8	0.0564976
AACS	CARD8-AS1	0.0207407
AACS	CARNMT1	0.14241
AACS	CARS1	0.0546606
AACS	CASC3	0.0292291
AACS	CASD1	0.0557753
AACS	CASK	0.0962548
AACS	CASP3	0.0645136
AACS	CASP6	0.0204731
AACS	CASP7	0.0604291
AACS	CASP8	0.0658007
AACS	CASS4	0.0211392
AACS	CAST	0.0216061
AACS	CAT	0.0509845
AACS	CBFB	0.071655
AACS	CBL	0.084213
AACS	CBLB	0.0443105
AACS	CBR1	0.0699032
AACS	CBR3	0.0530201
AACS	CBR3-AS1	0.074799
AACS	CBWD2	0.0406085
AACS	CBWD3	0.0676354
AACS	CBWD5	0.0331616
AACS	CBWD6	0.0847906
AACS	CBX2	0.0737011
AACS	CBX3	0.0651963
AACS	CBX6	0.09531
AACS	CC2D1B	0.0944311
AACS	CCDC107	0.0810935
AACS	CCDC120	0.0707584
AACS	CCDC126	0.0678018
AACS	CCDC127	0.0585123
AACS	CCDC134	0.0609845
AACS	CCDC142	0.0786439
AACS	CCDC25	0.0507082
AACS	CCDC28A	0.041093
AACS	CCDC32	0.0469593
AACS	CCDC43	0.0233817
AACS	CCDC47	0.0605752
AACS	CCDC50	0.0434795
AACS	CCDC57	0.0602158
AACS	CCDC92	0.0850595
AACS	CCL2	0.0222155
AACS	CCNB1IP1	0.0458908
AACS	CCNC	0.0821528
AACS	CCNG1	0.0213414
AACS	CCNG2	0.0828142
AACS	CCNI	0.0346945
AACS	CCNJ	0.0916988
AACS	CCNJL	0.0476802
AACS	CCNT1	0.116225
AACS	CCNY	0.108717
AACS	CCNYL1	0.066657
AACS	CCSER1	0.0681984
AACS	CCSER2	0.0496938
AACS	CCT3	0.105936
AACS	CCT6P1	0.0565514
AACS	CD109	0.0744502
AACS	CD163L1	0.0441536
AACS	CD164	0.142783
AACS	CD22	0.0259381
AACS	CD24	0.0679557
AACS	CD24P4	0.0887185
AACS	CD27-AS1	0.0869025
AACS	CD302	0.0247225
AACS	CD46	0.137578
AACS	CD47	0.0832398
AACS	CD74	0.039371
AACS	CD99	0.0552842
AACS	CD99L2	0.0936567
AACS	CDADC1	0.024424
AACS	CDC14B	0.0712726
AACS	CDC16	0.0649448
AACS	CDC37	0.0208238
AACS	CDC37L1	0.0736373
AACS	CDC42	0.0911366
AACS	CDC42P6	0.0908043
AACS	CDC42SE1	0.0899974
AACS	CDC42SE2	0.137293
AACS	CDIN1	0.0390157
AACS	CDK20	0.0786739
AACS	CDK5R1	0.0872315
AACS	CDK5RAP1	0.0503018
AACS	CDK6	0.0605432
AACS	CDK7	0.0297845
AACS	CDK8	0.0378533
AACS	CDK9	0.0701089
AACS	CDKAL1	0.0380604
AACS	CDKL3	0.0214688
AACS	CDKN2AIP	0.031176
AACS	CDKN2B	0.0635645
AACS	CDR2	0.0730501
AACS	CDRT4	0.0665292
AACS	CDS1	0.142143
AACS	CDS2	0.0953196
AACS	CDSN	0.0242681
AACS	CDYL	0.0591381
AACS	CDYL2	0.0856977
AACS	CEACAM6	0.041016
AACS	CEBPB	0.039716
AACS	CEBPG	0.0515654
AACS	CEBPZ	0.0362555
AACS	CEBPZOS	0.0857597
AACS	CECR2	0.0208684
AACS	CELF1	0.135314
AACS	CELSR3	0.0714054
AACS	CEMIP2	0.0616128
AACS	CENPBD1	0.0674483
AACS	CENPBD1P1	0.0932791
AACS	CENPV	0.0385641
AACS	CEP104	0.0680448
AACS	CEP20	0.0291771
AACS	CEP41	0.0766187
AACS	CEP44	0.0427449
AACS	CEP57	0.0201892
AACS	CEPT1	0.0758655
AACS	CERK	0.0858361
AACS	CERS2	0.0864733
AACS	CERS5	0.112257
AACS	CERS6	0.043974
AACS	CETN2	0.0234592
AACS	CFAP157	0.0908507
AACS	CFAP65	0.0679106
AACS	CFL2	0.0915066
AACS	CFLAR	0.0689971
AACS	CGGBP1	0.126001
AACS	CGN	0.0481015
AACS	CGREF1	0.0629796
AACS	CGRRF1	0.133158
AACS	CHASERR	0.0562924
AACS	CHCHD10	0.0252954
AACS	CHCHD4	0.0705873
AACS	CHCHD6	0.057457
AACS	CHD1L	0.0811375
AACS	CHIC2	0.0529636
AACS	CHKA	0.0740957
AACS	CHMP1B	0.054674
AACS	CHMP2A	0.072262
AACS	CHMP2B	0.0521201
AACS	CHMP3	0.13881
AACS	CHMP4C	0.0820707
AACS	CHMP5	0.0648447
AACS	CHMP7	0.069507
AACS	CHP1	0.163168
AACS	CHST11	0.0269548
AACS	CHST15	0.065634
AACS	CHSY1	0.0775918
AACS	CHUK	0.167306
AACS	CHURC1	0.130877
AACS	CIAO2B	0.0844427
AACS	CIB1	0.102061
AACS	CIDECP1	0.0267184
AACS	CIITA	0.0698677
AACS	CIPC	0.0785967
AACS	CISD2	0.0812405
AACS	CIZ1	0.0382428
AACS	CKS1BP1	0.0681845
AACS	CKS1BP3	0.0413983
AACS	CLBA1	0.0886079
AACS	CLCC1	0.0241366
AACS	CLCF1	0.0487551
AACS	CLCN5	0.0574762
AACS	CLDN1	0.0348326
AACS	CLDN12	0.0735018
AACS	CLDN23	0.0475313
AACS	CLDND1	0.038898
AACS	CLEC16A	0.0600087
AACS	CLHC1	0.0341464
AACS	CLIC4	0.0701362
AACS	CLINT1	0.0556661
AACS	CLIP1	0.038436
AACS	CLMN	0.0528908
AACS	CLN5	0.0477428
AACS	CLN8	0.112878
AACS	CLPB	0.0874587
AACS	CLPTM1L	0.100949
AACS	CLPX	0.146598
AACS	CLSTN3	0.0551867
AACS	CLTC	0.198596
AACS	CLUH	0.0673892
AACS	CMAS	0.0652407
AACS	CMBL	0.0688025
AACS	CMPK1	0.0650601
AACS	CMTM3	0.0795695
AACS	CMTM4	0.162787
AACS	CMTM6	0.120393
AACS	CMTM8	0.0478623
AACS	CMTR1	0.0979543
AACS	CNDP2	0.0670345
AACS	CNEP1R1	0.0674456
AACS	CNIH1	0.119854
AACS	CNIH4	0.0987535
AACS	CNKSR3	0.0416125
AACS	CNNM2	0.0586034
AACS	CNOT3	0.0936604
AACS	CNOT6	0.123507
AACS	CNOT8	0.0663825
AACS	CNOT9	0.0759226
AACS	CNPY2	0.0741464
AACS	CNST	0.107719
AACS	COA1	0.0763337
AACS	COA5	0.0345127
AACS	COA6	0.0825702
AACS	COA7	0.0817585
AACS	COASY	0.0679103
AACS	COG1	0.0270034
AACS	COG2	0.083557
AACS	COG3	0.0929581
AACS	COG5	0.0708652
AACS	COIL	0.0506574
AACS	COMMD2	0.0473256
AACS	COMMD8	0.0852439
AACS	COMMD9	0.0603264
AACS	COPA	0.146304
AACS	COPB1	0.160439
AACS	COPB2	0.0808004
AACS	COPG1	0.10402
AACS	COPG2	0.0451597
AACS	COPS2	0.0659366
AACS	COPS7B	0.0749643
AACS	COPS8	0.0983416
AACS	COPS8P2	0.0767735
AACS	COPZ2	0.0753721
AACS	COQ10A	0.049675
AACS	COQ10B	0.131276
AACS	COQ5	0.0900818
AACS	COQ8A	0.0588437
AACS	CORO1C	0.0872421
AACS	CORO2A	0.0925975
AACS	COX1	0.111081
AACS	COX10	0.0473916
AACS	COX10-AS1	0.0507573
AACS	COX11	0.0897867
AACS	COX15	0.179897
AACS	COX16	0.0722017
AACS	COX2	0.113741
AACS	COX5A	0.0631453
AACS	CPEB1	0.0712929
AACS	CPEB4	0.0575839
AACS	CPNE1	0.128899
AACS	CPNE3	0.0834326
AACS	CPPED1	0.0648794
AACS	CPQ	0.0792924
AACS	CPSF2	0.0505106
AACS	CPSF4	0.0767347
AACS	CPT1A	0.0742532
AACS	CPT1B	0.0289895
AACS	CRACD	0.0423648
AACS	CRBN	0.103404
AACS	CREB3	0.0719756
AACS	CREB3L2	0.0669333
AACS	CREBL2	0.131792
AACS	CREBRF	0.0453087
AACS	CREG1	0.0571308
AACS	CREG2	0.0509024
AACS	CRELD1	0.0423539
AACS	CREM	0.059036
AACS	CRIPT	0.0488252
AACS	CRISPLD2	0.0808004
AACS	CRK	0.192954
AACS	CRKL	0.120504
AACS	CRLF3	0.0363096
AACS	CROT	0.0736705
AACS	CRTC1	0.0315243
AACS	CRTC2	0.0468478
AACS	CRTC3	0.0664866
AACS	CRY1	0.123627
AACS	CRYBG2	0.0882953
AACS	CRYZ	0.0683962
AACS	CRYZL1	0.0628234
AACS	CS	0.0486052
AACS	CSDE1	0.0715342
AACS	CSF1	0.0526217
AACS	CSGALNACT1	0.0400668
AACS	CSGALNACT2	0.0428905
AACS	CSKMT	0.027631
AACS	CSNK1A1	0.157979
AACS	CSNK1D	0.0906349
AACS	CSNK1G1	0.0519663
AACS	CSNK1G3	0.0597762
AACS	CSNK2A1	0.0548812
AACS	CSRNP1	0.0914433
AACS	CSRNP2	0.0773373
AACS	CSTF2	0.041828
AACS	CTAGE4	0.0354662
AACS	CTAGE8	0.0423978
AACS	CTAGE9	0.0301534
AACS	CTBP2	0.0625136
AACS	CTBS	0.0827269
AACS	CTC-338M12.4	0.0971175
AACS	CTDP1	0.0764586
AACS	CTH	0.0395855
AACS	CTIF	0.101109
AACS	CTNNA1	0.128692
AACS	CTNNA3	0.0235449
AACS	CTNNB1	0.136585
AACS	CTNS	0.0668958
AACS	CTPS1	0.0447195
AACS	CTTN	0.0746305
AACS	CTTNBP2NL	0.0414553
AACS	CUL1	0.047455
AACS	CUL2	0.115094
AACS	CUL3	0.0359147
AACS	CUL4A	0.123291
AACS	CUTALP	0.0776853
AACS	CUTC	0.0780705
AACS	CXorf38	0.0605964
AACS	CYB561	0.108531
AACS	CYB561D1	0.110893
AACS	CYB5B	0.0760656
AACS	CYB5R1	0.0947493
AACS	CYB5R3	0.0701828
AACS	CYB5R4	0.0790838
AACS	CYFIP1	0.161335
AACS	CYLD	0.0807333
AACS	CYP1A1	0.044928
AACS	CYP1B1	0.0491421
AACS	CYP20A1	0.0625396
AACS	CYP2R1	0.0593782
AACS	CYP4F11	0.0662182
AACS	CYP4V2	0.0397652
AACS	CYP51A1	0.0640803
AACS	CYRIB	0.0684082
AACS	CYTB	0.114212
AACS	CYTH1	0.0511637
AACS	CYTH3	0.0327334
AACS	DAD1	0.043297
AACS	DAP	0.0680371
AACS	DAP3	0.046255
AACS	DAPK1	0.0523257
AACS	DAPP1	0.0831095
AACS	DARS1	0.0509032
AACS	DBI	0.0345967
AACS	DBT	0.0740879
AACS	DCAF12	0.0971419
AACS	DCAF13	0.0409638
AACS	DCAF17	0.0551457
AACS	DCAF4	0.083369
AACS	DCAF7	0.104366
AACS	DCAF8	0.0488852
AACS	DCBLD1	0.0832042
AACS	DCLK1	0.0715469
AACS	DCP2	0.0818721
AACS	DCTD	0.132801
AACS	DCTN2	0.093473
AACS	DCTN5	0.191258
AACS	DCUN1D3	0.093962
AACS	DCUN1D4	0.142769
AACS	DCUN1D5	0.109559
AACS	DDB1	0.149865
AACS	DDIT4	0.0514871
AACS	DDIT4L	0.0332081
AACS	DDRGK1	0.0409901
AACS	DDX1	0.0631297
AACS	DDX11L10	0.0695816
AACS	DDX18	0.184926
AACS	DDX28	0.0814903
AACS	DDX31	0.121706
AACS	DDX50	0.0795705
AACS	DDX52	0.0701063
AACS	DDX55	0.0468785
AACS	DDX59	0.0254358
AACS	DDX6	0.12536
AACS	DEF8	0.0996041
AACS	DEGS1	0.0579264
AACS	DELE1	0.0740785
AACS	DENND10	0.0645054
AACS	DENND11	0.0654439
AACS	DENND2B	0.0309396
AACS	DENND2C	0.0532857
AACS	DENND2D	0.0551854
AACS	DENND3	0.0874216
AACS	DENND5A	0.0725491
AACS	DENR	0.0635743
AACS	DEPDC4	0.0585551
AACS	DERL1	0.173317
AACS	DESI1	0.0257704
AACS	DET1	0.0910839
AACS	DFFA	0.0356937
AACS	DFFB	0.0654469
AACS	DGCR8	0.0833921
AACS	DGKD	0.0740806
AACS	DGLUCY	0.0230624
AACS	DHCR24	0.106389
AACS	DHCR7	0.0637864
AACS	DHDDS	0.0660535
AACS	DHODH	0.0528923
AACS	DHRS12	0.0206822
AACS	DHRS3	0.0218186
AACS	DHRSX	0.0885548
AACS	DHX16	0.057147
AACS	DHX29	0.0417577
AACS	DHX30	0.0692582
AACS	DHX32	0.0988889
AACS	DHX33	0.096461
AACS	DHX35	0.0782693
AACS	DHX36	0.159288
AACS	DHX37	0.0718363
AACS	DHX40	0.0685469
AACS	DHX57	0.0395249
AACS	DHX8	0.0902753
AACS	DHX9	0.0215031
AACS	DIAPH1	0.0771615
AACS	DIP2C	0.0847877
AACS	DIPK1A	0.0531748
AACS	DIPK1B	0.0479203
AACS	DIRAS1	0.0745781
AACS	DIS3	0.0453115
AACS	DIS3L2	0.0561705
AACS	DLAT	0.13083
AACS	DLD	0.030586
AACS	DLG3	0.0447294
AACS	DLL1	0.0464489
AACS	DLST	0.202489
AACS	DLX1	0.0227277
AACS	DLX2	0.0245849
AACS	DLX4	0.0216053
AACS	DMAC2L	0.0869114
AACS	DMRTA1	0.054634
AACS	DNAAF2	0.0601961
AACS	DNAAF4-CCPG1	0.0395936
AACS	DNAH14	0.0308758
AACS	DNAH5	0.0415208
AACS	DNAJA2	0.0460099
AACS	DNAJA3	0.0640715
AACS	DNAJA4	0.0751948
AACS	DNAJB1	0.0901068
AACS	DNAJB12	0.057244
AACS	DNAJB2	0.0710778
AACS	DNAJB4	0.0613057
AACS	DNAJB9	0.0573076
AACS	DNAJC10	0.0678489
AACS	DNAJC16	0.113225
AACS	DNAJC18	0.0593225
AACS	DNAJC24	0.0442584
AACS	DNAJC25	0.0800593
AACS	DNAJC3	0.0816255
AACS	DNAJC3-DT	0.0763879
AACS	DNAJC4	0.0366962
AACS	DNAL1	0.0838713
AACS	DNASE1	0.0446296
AACS	DNASE2	0.103461
AACS	DNM1L	0.0612332
AACS	DNMBP	0.0389156
AACS	DNMT3A	0.0627418
AACS	DOCK11	0.0650502
AACS	DOCK4	0.0522695
AACS	DOCK5	0.0476406
AACS	DOCK6	0.0306708
AACS	DOLPP1	0.062283
AACS	DOP1B	0.0680885
AACS	DPAGT1	0.0728617
AACS	DPH3	0.0817253
AACS	DPH3P1	0.0650983
AACS	DPH6	0.079226
AACS	DPH7	0.0718314
AACS	DPP9	0.0753857
AACS	DPY19L3	0.0713658
AACS	DPYSL2	0.0582555
AACS	DR1	0.143476
AACS	DRAM1	0.0915276
AACS	DRD1	0.0350957
AACS	DSC2	0.0768697
AACS	DSE	0.0427026
AACS	DST	0.0329119
AACS	DSTN	0.101224
AACS	DSTNP2	0.0273645
AACS	DSTYK	0.164101
AACS	DTNA	0.0872835
AACS	DTWD1	0.0405012
AACS	DTX4	0.0525213
AACS	DUBR	0.0215116
AACS	DUS1L	0.0449855
AACS	DUS2	0.0781066
AACS	DUSP1	0.0565246
AACS	DUSP10	0.096018
AACS	DUSP12	0.0321256
AACS	DUSP13	0.0690109
AACS	DUSP14	0.0537265
AACS	DUSP16	0.0780487
AACS	DUSP18	0.0292108
AACS	DUSP22	0.096999
AACS	DUSP28	0.0246514
AACS	DUSP3	0.0813517
AACS	DUSP4	0.0333449
AACS	DUSP7	0.0256415
AACS	DUXAP8	0.111632
AACS	DUXAP9	0.0595751
AACS	DVL2	0.0543149
AACS	DYM	0.0492296
AACS	DYNC1H1	0.0655727
AACS	DYNC1I2	0.0646498
AACS	DYNC1I2P1	0.12739
AACS	DYNC1LI1	0.0271671
AACS	DYNC2LI1	0.0820388
AACS	DYNLL2	0.125688
AACS	DYRK1A	0.0614316
AACS	DYRK2	0.0944096
AACS	E2F3	0.106933
AACS	E2F4	0.0267363
AACS	E2F5	0.0485174
AACS	E2F6	0.134518
AACS	E2F6P1	0.090149
AACS	E2F6P2	0.0894192
AACS	EAF1	0.169263
AACS	EARS2	0.0700397
AACS	EBPL	0.0466301
AACS	ECI2	0.02038
AACS	ECPAS	0.0830556
AACS	ECSIT	0.0370328
AACS	EDARADD	0.0580207
AACS	EDC3	0.0774409
AACS	EDEM1	0.151944
AACS	EDN1	0.0246502
AACS	EEF1A1	0.0876872
AACS	EEF1A1P12	0.0799187
AACS	EEF1A1P5	0.0764232
AACS	EEF1A1P6	0.0987386
AACS	EEF1A2	0.0796218
AACS	EEF1AKMT2	0.0538289
AACS	EEF1AKMT3	0.0739523
AACS	EEF1AKMT4	0.0589016
AACS	EEF1B2	0.0346502
AACS	EEF1B2P3	0.0417994
AACS	EEF1E1P1	0.0230236
AACS	EEF1G	0.0901891
AACS	EEF2	0.0620665
AACS	EEF2K	0.0653698
AACS	EFCAB10	0.0323236
AACS	EFCAB13	0.0269624
AACS	EFL1	0.0240382
AACS	EFNA1	0.103823
AACS	EFNA3	0.0334403
AACS	EFNA5	0.0835089
AACS	EFR3B	0.0387066
AACS	EGF	0.0532117
AACS	EGLN1	0.0835477
AACS	EGLN3	0.0724516
AACS	EHD3	0.020186
AACS	EHD4	0.129488
AACS	EHF	0.0432735
AACS	EHMT1	0.0559817
AACS	EI24	0.0979832
AACS	EIF1	0.0677831
AACS	EIF1AD	0.0487849
AACS	EIF1B	0.0250205
AACS	EIF2A	0.0276899
AACS	EIF2AK3	0.0821082
AACS	EIF2B3	0.0391246
AACS	EIF2D	0.0268423
AACS	EIF2S3	0.0640532
AACS	EIF2S3B	0.0613671
AACS	EIF3E	0.0643541
AACS	EIF3F	0.0657582
AACS	EIF3H	0.0238915
AACS	EIF3I	0.0967311
AACS	EIF3J	0.035367
AACS	EIF3L	0.0753307
AACS	EIF4A2	0.0667652
AACS	EIF4B	0.0582897
AACS	EIF4BP6	0.0622908
AACS	EIF4E3	0.0536082
AACS	EIF4EBP1	0.0216363
AACS	EIF4G1	0.0263333
AACS	EIF4G2	0.0951072
AACS	EIF4HP1	0.0484663
AACS	EIF5	0.0616516
AACS	EIF5A2	0.0407941
AACS	EIF6	0.0793327
AACS	ELF2	0.0583137
AACS	ELF3	0.0649673
AACS	ELF3-AS1	0.0456824
AACS	ELF4	0.0692393
AACS	ELF5	0.0287509
AACS	ELK3	0.0393269
AACS	ELK4	0.151204
AACS	ELL2	0.0343827
AACS	ELL3	0.0464943
AACS	ELMO2	0.0513121
AACS	ELMO3	0.0660997
AACS	ELMOD2	0.0628962
AACS	ELMOD3	0.068442
AACS	ELOA	0.065147
AACS	ELOCP2	0.0956214
AACS	ELOVL4	0.0252514
AACS	ELOVL6	0.022472
AACS	ELOVL7	0.0912477
AACS	ELP1	0.131565
AACS	EMC1	0.077167
AACS	EMC3	0.0628958
AACS	EMC7	0.0632792
AACS	EN2	0.0386096
AACS	ENC1	0.0929898
AACS	ENGASE	0.0981298
AACS	ENO1	0.0994867
AACS	ENO2	0.0929012
AACS	ENOPH1	0.128442
AACS	ENOX2	0.0586286
AACS	ENPP1	0.0604746
AACS	ENSAP2	0.111447
AACS	ENTPD4	0.100138
AACS	ENTPD7	0.0945452
AACS	ENTR1	0.0570547
AACS	EOLA2	0.0698075
AACS	EPAS1	0.0349204
AACS	EPB41	0.0729078
AACS	EPB41L4A-AS1	0.06253
AACS	EPB41L4B	0.0688617
AACS	EPHA1	0.0946412
AACS	EPHB2	0.0276915
AACS	EPHX1	0.0205074
AACS	EPOP	0.0914221
AACS	EPRS1	0.121562
AACS	ERAP1	0.020599
AACS	ERBB2	0.0785184
AACS	ERC2	0.0632167
AACS	ERCC3	0.0672377
AACS	ERCC8	0.044633
AACS	ERG28	0.0310866
AACS	ERI1	0.0531373
AACS	ERLEC1	0.0552137
AACS	ERLIN1	0.0546946
AACS	ERLIN2	0.0991039
AACS	ERMAP	0.0318572
AACS	ERMARD	0.0527367
AACS	ERMP1	0.0814687
AACS	ERN1	0.0691703
AACS	ERO1A	0.0203822
AACS	ERO1B	0.0612943
AACS	ERRFI1	0.0271355
AACS	ESRP1	0.0496542
AACS	ESYT1	0.0578927
AACS	ETF1	0.161718
AACS	ETFA	0.115647
AACS	ETFBKMT	0.0708176
AACS	ETFDH	0.0361628
AACS	ETHE1	0.100014
AACS	ETNK1	0.0750291
AACS	ETV3	0.119623
AACS	EVI5	0.101634
AACS	EXD2	0.16043
AACS	EXOC1	0.0479122
AACS	EXOC3	0.11015
AACS	EXOC3-AS1	0.0924265
AACS	EXOC4	0.0794416
AACS	EXOC6B	0.0738145
AACS	EXOC7	0.119871
AACS	EXOC8	0.112426
AACS	EXPH5	0.0557155
AACS	EXT1	0.0306865
AACS	EXT2	0.107009
AACS	EXTL2	0.0221661
AACS	EXTL3	0.0910724
AACS	EYA3	0.0604839
AACS	EYA4	0.0545791
AACS	EZH1	0.029929
AACS	EZR	0.0223453
AACS	F2R	0.0308902
AACS	F2RL1	0.0715251
AACS	F3	0.0368173
AACS	F8A1	0.0800208
AACS	F8A3	0.101145
AACS	FADD	0.086315
AACS	FADS1	0.0886203
AACS	FADS2	0.0611897
AACS	FADS3	0.0351943
AACS	FAF1	0.0784574
AACS	FAF2	0.135129
AACS	FAH	0.0828413
AACS	FAHD1	0.0721861
AACS	FAHD2CP	0.0337202
AACS	FAM102B	0.0632043
AACS	FAM104B	0.0369676
AACS	FAM107B	0.0900695
AACS	FAM110B	0.103042
AACS	FAM110C	0.0503449
AACS	FAM111A-DT	0.0415455
AACS	FAM114A1	0.0863391
AACS	FAM114A2	0.0474357
AACS	FAM118A	0.0801078
AACS	FAM120B	0.0374958
AACS	FAM122A	0.0777091
AACS	FAM133B	0.0405755
AACS	FAM149B1	0.0605952
AACS	FAM156A	0.0773936
AACS	FAM156B	0.0630738
AACS	FAM160A1	0.0647053
AACS	FAM160A2	0.0916806
AACS	FAM167A	0.0347923
AACS	FAM171A1	0.0223647
AACS	FAM174B	0.0923663
AACS	FAM177A1	0.0317938
AACS	FAM186B	0.0776116
AACS	FAM198B-AS1	0.0394614
AACS	FAM200A	0.0345199
AACS	FAM204A	0.0828282
AACS	FAM207A	0.0407571
AACS	FAM20B	0.0652397
AACS	FAM210A	0.10538
AACS	FAM214A	0.0679948
AACS	FAM219A	0.074957
AACS	FAM219B	0.0763506
AACS	FAM220A	0.0913367
AACS	FAM225A	0.0449082
AACS	FAM225B	0.0263807
AACS	FAM239B	0.0426654
AACS	FAM241A	0.0318729
AACS	FAM241B	0.0824233
AACS	FAM3C	0.0488749
AACS	FAM47E	0.0929331
AACS	FAM53C	0.0973421
AACS	FAM83A	0.0535988
AACS	FAM83F	0.0996492
AACS	FAM83G	0.0812405
AACS	FAM8A1	0.0632816
AACS	FAM98A	0.0369122
AACS	FAN1	0.0956441
AACS	FANCF	0.115631
AACS	FAR2	0.0343575
AACS	FAS	0.0251734
AACS	FASN	0.058564
AACS	FASTKD1	0.0745259
AACS	FASTKD3	0.0899597
AACS	FAXDC2	0.0260099
AACS	FBH1	0.133206
AACS	FBLIM1	0.0338393
AACS	FBN1	0.0635627
AACS	FBXL17	0.0281535
AACS	FBXL3	0.0669319
AACS	FBXL4	0.0559189
AACS	FBXL5	0.0817951
AACS	FBXO17	0.0251747
AACS	FBXO21	0.0947659
AACS	FBXO22	0.144909
AACS	FBXO25	0.0337536
AACS	FBXO28	0.170113
AACS	FBXO3	0.0526126
AACS	FBXO31	0.0901053
AACS	FBXO33	0.0646421
AACS	FBXO34	0.0500166
AACS	FBXO36	0.0281331
AACS	FBXO38	0.0750608
AACS	FBXO41	0.066326
AACS	FBXO42	0.0987296
AACS	FBXO45	0.127231
AACS	FBXO8	0.105115
AACS	FBXO9	0.0994726
AACS	FBXW11	0.176638
AACS	FBXW2	0.161514
AACS	FBXW4	0.0435772
AACS	FBXW7	0.063902
AACS	FCF1	0.082684
AACS	FCSK	0.0842492
AACS	FDX1	0.0764444
AACS	FDXACB1	0.0533739
AACS	FECH	0.0648978
AACS	FEM1B	0.128869
AACS	FEM1C	0.0624771
AACS	FER1L4	0.0309258
AACS	FERMT1	0.0454931
AACS	FEZ1	0.0206067
AACS	FEZ2	0.0519353
AACS	FGD6	0.0511696
AACS	FGF18	0.0203793
AACS	FGF7P7	0.0476243
AACS	FGFRL1	0.0658479
AACS	FHOD1	0.0617483
AACS	FICD	0.0500761
AACS	FIG4	0.0766113
AACS	FILIP1L	0.034305
AACS	FITM2	0.120596
AACS	FKBP10	0.021324
AACS	FKBP11	0.0604503
AACS	FKBP14	0.0647235
AACS	FKBP15	0.0432907
AACS	FKBP2	0.0810933
AACS	FKBP9	0.0642382
AACS	FKRP	0.0754922
AACS	FKTN	0.0967951
AACS	FLAD1	0.0864547
AACS	FLII	0.0672246
AACS	FLJ31356	0.047042
AACS	FLJ42627	0.0559957
AACS	FLJ46906	0.0694289
AACS	FLRT3	0.0587383
AACS	FLVCR1	0.0546849
AACS	FLVCR2	0.0844821
AACS	FLYWCH1	0.0913388
AACS	FMNL2	0.0632502
AACS	FMO5	0.0361153
AACS	FNBP1	0.0410893
AACS	FNBP1L	0.0314774
AACS	FNDC3A	0.0737923
AACS	FNDC3B	0.0534525
AACS	FNIP1	0.0688593
AACS	FNTA	0.033287
AACS	FOCAD	0.198774
AACS	FOSL2	0.092814
AACS	FOXK1	0.0860558
AACS	FOXO3	0.0516922
AACS	FOXP3	0.0629993
AACS	FRK	0.0779735
AACS	FRMD6-AS1	0.107212
AACS	FRRS1	0.0218396
AACS	FRY	0.0437098
AACS	FSD1L	0.0672882
AACS	FTCDNL1	0.069778
AACS	FTH1	0.0315238
AACS	FTH1P10	0.0216979
AACS	FTH1P7	0.0414889
AACS	FTL	0.0227839
AACS	FTLP3	0.0274797
AACS	FTO	0.0372022
AACS	FTX	0.0988838
AACS	FUCA1	0.108395
AACS	FUCA2	0.0912268
AACS	FUT1	0.0714527
AACS	FUT10	0.0380348
AACS	FUT8	0.0644757
AACS	FXR2	0.0340144
AACS	FZD3	0.0528756
AACS	FZD4	0.0543838
AACS	FZD5	0.0711435
AACS	FZD7	0.0877462
AACS	G3BP1	0.103917
AACS	G6PD	0.0444748
AACS	GAA	0.0828533
AACS	GABARAPL1	0.0454349
AACS	GABARAPL2	0.0591038
AACS	GABPB1	0.0590205
AACS	GAD1	0.0506997
AACS	GADD45A	0.0212885
AACS	GADD45B	0.0530988
AACS	GAK	0.0603788
AACS	GALK2	0.0987524
AACS	GALNT1	0.0657877
AACS	GALNT10	0.08809
AACS	GALNT11	0.0575258
AACS	GALNT6	0.0865055
AACS	GALNT7	0.127262
AACS	GAN	0.0833283
AACS	GANAB	0.0422327
AACS	GAPDH	0.0776259
AACS	GAPDHS	0.0742386
AACS	GAR1	0.0643022
AACS	GAREM1	0.0500524
AACS	GAREM2	0.0459959
AACS	GARRE1	0.0937613
AACS	GART	0.10649
AACS	GAS5	0.0773908
AACS	GAS6-DT	0.0295082
AACS	GASK1B	0.0341914
AACS	GATA3	0.0672923
AACS	GATAD1	0.0455903
AACS	GATAD2A	0.0500761
AACS	GATAD2B	0.0395643
AACS	GATB	0.0345791
AACS	GBA2	0.101371
AACS	GCC1	0.140194
AACS	GCC2-AS1	0.0980409
AACS	GCFC2	0.0474601
AACS	GCH1	0.123156
AACS	GCLC	0.058354
AACS	GCLM	0.0541258
AACS	GCN1	0.151076
AACS	GCNT1	0.0744516
AACS	GCNT2	0.0671885
AACS	GCNT4	0.0588143
AACS	GDAP2	0.058522
AACS	GDF15	0.0329266
AACS	GDPGP1	0.0925854
AACS	GEMIN5	0.0337525
AACS	GEMIN7	0.100197
AACS	GEMIN8	0.0744777
AACS	GET1	0.0727607
AACS	GFM1	0.0761339
AACS	GFM2	0.106882
AACS	GFOD1	0.0802789
AACS	GFPT1	0.0625721
AACS	GFPT2	0.0578867
AACS	GGCTP1	0.0736688
AACS	GGH	0.0478686
AACS	GGPS1	0.0719358
AACS	GGT7	0.096406
AACS	GHITM	0.119414
AACS	GID8	0.0476516
AACS	GIN1	0.0673812
AACS	GINM1	0.10985
AACS	GJB2	0.0720941
AACS	GJB7	0.048193
AACS	GK	0.0651702
AACS	GLB1	0.107478
AACS	GLDN	0.0625484
AACS	GLG1	0.0450604
AACS	GLI3	0.033727
AACS	GLIPR1	0.0361888
AACS	GLMP	0.0564217
AACS	GLO1	0.0994699
AACS	GLP2R	0.0648401
AACS	GLRX2	0.043515
AACS	GLRX3	0.0892225
AACS	GLT8D1	0.0649523
AACS	GLUD1	0.167853
AACS	GLYCTK	0.077535
AACS	GM2A	0.0920971
AACS	GMCL1	0.0451901
AACS	GMFB	0.177884
AACS	GMPR2	0.103218
AACS	GNAI2	0.057761
AACS	GNAI3	0.15855
AACS	GNB1	0.0899602
AACS	GNB5	0.120967
AACS	GNE	0.111104
AACS	GNG12	0.09538
AACS	GNG13	0.0468975
AACS	GNG5	0.0636043
AACS	GNL1	0.0933418
AACS	GNL3L	0.043759
AACS	GNL3LP1	0.0381238
AACS	GNPAT	0.127985
AACS	GNPDA1	0.0896747
AACS	GNPNAT1	0.0525365
AACS	GNPTG	0.0537665
AACS	GNRH1	0.0748827
AACS	GNS	0.0972325
AACS	GOLGA2	0.0695514
AACS	GOLGA2P10	0.0205549
AACS	GOLGA2P7	0.0599938
AACS	GOLGA3	0.108384
AACS	GOLGA6L4	0.0335737
AACS	GOLGA7	0.0410205
AACS	GOLGA7B	0.056631
AACS	GOLM2	0.0397002
AACS	GOLPH3	0.110813
AACS	GOLPH3L	0.05322
AACS	GOLT1A	0.094377
AACS	GOLT1B	0.158703
AACS	GORASP1	0.0832821
AACS	GOSR1	0.0954671
AACS	GOSR2	0.0772704
AACS	GOT1	0.0595749
AACS	GPALPP1	0.0459422
AACS	GPAT3	0.0522458
AACS	GPATCH2L	0.0691815
AACS	GPATCH3	0.0866372
AACS	GPBP1	0.0384785
AACS	GPBP1L1	0.0554548
AACS	GPCPD1	0.0770931
AACS	GPD1L	0.0713775
AACS	GPN1	0.145951
AACS	GPR107	0.140473
AACS	GPR108	0.0663959
AACS	GPR137B	0.0666299
AACS	GPR155	0.0378463
AACS	GPR176	0.0389026
AACS	GPR27	0.071856
AACS	GPR37L1	0.0728484
AACS	GPS2	0.0918121
AACS	GPT2	0.0577397
AACS	GPX2	0.0210018
AACS	GPX3	0.026259
AACS	GRAMD2B	0.0708412
AACS	GRB10	0.0537876
AACS	GRIN2D	0.0227457
AACS	GRPEL1	0.0958182
AACS	GRPEL2	0.076961
AACS	GRSF1	0.165821
AACS	GSAP	0.0499557
AACS	GSK3A	0.0364758
AACS	GSKIP	0.115664
AACS	GSR	0.0892465
AACS	GSTA4	0.0455931
AACS	GSTCD	0.08602
AACS	GSTM4	0.027081
AACS	GTF2B	0.0220843
AACS	GTF2E1	0.0619157
AACS	GTF2H1	0.0455125
AACS	GTF2H2	0.0598923
AACS	GTF2H2B	0.0766661
AACS	GTF2H2C	0.0797922
AACS	GTF2H2C_2	0.0664595
AACS	GTF2H3	0.135779
AACS	GTF2IP4	0.022578
AACS	GTF2IRD1	0.0431604
AACS	GTF2IRD2B	0.0396507
AACS	GTF3C2	0.0776952
AACS	GTF3C3	0.0871743
AACS	GTF3C4	0.142195
AACS	GTPBP1	0.0961868
AACS	GTPBP10	0.0292605
AACS	GTPBP2	0.0267849
AACS	GTPBP4	0.0689122
AACS	GTPBP8	0.031643
AACS	GUCY1A1	0.0410145
AACS	GUF1	0.0351986
AACS	GYG2	0.068643
AACS	GZF1	0.129689
AACS	H19	0.0270691
AACS	H2AC6	0.0219703
AACS	H2AW	0.0990047
AACS	H2BC15	0.0500128
AACS	H2BC21	0.0857226
AACS	H2BC5	0.0465387
AACS	H2BE1	0.0469352
AACS	H3-3B	0.0761305
AACS	H3C6	0.0852789
AACS	H4C8	0.0942634
AACS	H4C9	0.0464758
AACS	H6PD	0.0543436
AACS	HABP4	0.0281951
AACS	HACD1	0.0510174
AACS	HACD2	0.0574011
AACS	HACL1	0.0489228
AACS	HADHA	0.0642889
AACS	HADHB	0.119117
AACS	HARBI1	0.0911087
AACS	HARS1	0.0610038
AACS	HARS2	0.1506
AACS	HAUS2	0.0641891
AACS	HBEGF	0.0258963
AACS	HBP1	0.0834431
AACS	HBS1L	0.046347
AACS	HCAR1	0.0291958
AACS	HCAR2	0.0235542
AACS	HCCS	0.0844512
AACS	HCFC1R1	0.0384239
AACS	HCG18	0.102196
AACS	HDAC3	0.0651255
AACS	HDAC4	0.0715601
AACS	HDAC6	0.0406872
AACS	HDHD3	0.0742968
AACS	HDLBP	0.0367785
AACS	HEATR3	0.0723034
AACS	HEATR5A	0.13612
AACS	HEATR6	0.0479146
AACS	HEBP2	0.0351503
AACS	HECA	0.0590975
AACS	HECW2	0.0362831
AACS	HELQ	0.0300318
AACS	HEMK1	0.0639355
AACS	HERC1	0.0654914
AACS	HERC4	0.073865
AACS	HERPUD1	0.0265334
AACS	HEY1	0.0672652
AACS	HFE	0.0467878
AACS	HGSNAT	0.0478279
AACS	HHEX	0.0772516
AACS	HHLA3	0.104055
AACS	HIBADH	0.0218556
AACS	HIBCH	0.0479229
AACS	HIC2	0.0826301
AACS	HIF1A	0.0224445
AACS	HIF1AN	0.166061
AACS	HILPDA	0.0684172
AACS	HINFP	0.0802569
AACS	HINT3	0.055782
AACS	HIP1R	0.040888
AACS	HIVEP2	0.0307357
AACS	HK1	0.0527126
AACS	HK2	0.047602
AACS	HK2P1	0.033824
AACS	HLA-E	0.0997737
AACS	HLA-H	0.0837604
AACS	HLCS	0.0651719
AACS	HM13	0.0233161
AACS	HMBOX1	0.0499053
AACS	HMBS	0.0927278
AACS	HMGB1P10	0.0446465
AACS	HMGCL	0.105157
AACS	HMGCR	0.0687881
AACS	HMGCS1	0.0540525
AACS	HMGN1P38	0.0963011
AACS	HMGN1P4	0.033688
AACS	HMGN2P4	0.0348148
AACS	HMGN2P5	0.0351724
AACS	HMGN4	0.0907037
AACS	HMGXB3	0.0933001
AACS	HMOX1	0.0498585
AACS	HNMT	0.0350456
AACS	HNRNPA1	0.0890512
AACS	HNRNPA1L2	0.110531
AACS	HNRNPA1P12	0.0763934
AACS	HNRNPA1P15	0.0328525
AACS	HNRNPA1P35	0.097954
AACS	HNRNPA1P48	0.0902617
AACS	HNRNPA1P7	0.0569905
AACS	HNRNPA3P5	0.106559
AACS	HNRNPK	0.0577636
AACS	HNRNPLL	0.105912
AACS	HNRNPRP1	0.0770605
AACS	HNRNPUL1	0.0643542
AACS	HOOK2	0.0421728
AACS	HOXA10	0.0555126
AACS	HOXA5	0.030811
AACS	HOXC-AS1	0.0460309
AACS	HOXC13	0.0809639
AACS	HOXC9	0.0220874
AACS	HPCAL1	0.0744725
AACS	HPRT1	0.0711287
AACS	HPS3	0.0983398
AACS	HPS4	0.0715721
AACS	HPS5	0.147547
AACS	HS1BP3	0.0427992
AACS	HS2ST1	0.106539
AACS	HS6ST2	0.0691682
AACS	HS6ST3	0.0694165
AACS	HSBP1L1	0.0589618
AACS	HSD17B12	0.0830734
AACS	HSD17B3	0.0618654
AACS	HSD17B4	0.123957
AACS	HSD17B7	0.0667267
AACS	HSD17B7P2	0.0298907
AACS	HSDL1	0.126976
AACS	HSF2	0.0403047
AACS	HSP90AA4P	0.0977996
AACS	HSP90AB1	0.0749172
AACS	HSP90AB3P	0.0636386
AACS	HSPA12A	0.064316
AACS	HSPA13	0.074244
AACS	HSPA5	0.0239502
AACS	HSPB1	0.0323234
AACS	HSPB1P1	0.0944412
AACS	HSPD1	0.0809625
AACS	HSPH1	0.0617461
AACS	HTATIP2	0.0481294
AACS	HTATSF1P2	0.0611094
AACS	HTD2	0.11708
AACS	HTRA2	0.0778865
AACS	HUS1	0.0676851
AACS	HYAL3	0.0639869
AACS	HYOU1	0.0586694
AACS	IARS1	0.0656176
AACS	IARS2	0.0995041
AACS	IBA57	0.0222904
AACS	IBTK	0.0914927
AACS	ICA1	0.0262788
AACS	ICA1L	0.0225901
AACS	ICE2	0.0747939
AACS	ICOSLG	0.0476496
AACS	IDE	0.115422
AACS	IDH1	0.0444967
AACS	IDI2-AS1	0.0313755
AACS	IDS	0.0505157
AACS	IER5	0.0612856
AACS	IFFO2	0.0962335
AACS	IFI6	0.0364184
AACS	IFIT5	0.0498418
AACS	IFITM2	0.0791873
AACS	IFITM3	0.058826
AACS	IFNAR1	0.092558
AACS	IFNAR2	0.0293041
AACS	IFNGR1	0.0388261
AACS	IFNGR2	0.0531381
AACS	IFRD1	0.0356243
AACS	IFT20	0.0770011
AACS	IFT52	0.0760686
AACS	IFT88	0.0678751
AACS	IGBP1	0.0915719
AACS	IGF2	0.0338583
AACS	IGF2R	0.082096
AACS	IGHMBP2	0.0831407
AACS	IGIP	0.0336315
AACS	IGSF9B	0.0522928
AACS	IKBIP	0.0291571
AACS	IKBKB	0.103845
AACS	IKBKG	0.0444862
AACS	IKZF5	0.0527075
AACS	IL10RB	0.0699104
AACS	IL13RA1	0.0597516
AACS	IL15RA	0.0324819
AACS	IL17D	0.0278364
AACS	IL1R1	0.0307511
AACS	IL1RAPL2	0.0464242
AACS	IL6R	0.0667017
AACS	IL6STP1	0.0994939
AACS	IL9RP3	0.047033
AACS	ILDR1	0.088999
AACS	ILF3-DT	0.0937539
AACS	ILK	0.094396
AACS	ILRUN	0.183198
AACS	IMPA1	0.0765605
AACS	IMPACT	0.0954776
AACS	IMPDH2	0.0437986
AACS	ING2	0.0698251
AACS	ING3	0.0347876
AACS	INO80D	0.060957
AACS	INPP1	0.0279348
AACS	INPP4A	0.105032
AACS	INPP4B	0.0506659
AACS	INPP5B	0.0255738
AACS	INPP5K	0.0957597
AACS	INSIG1	0.0467495
AACS	INSIG1-DT	0.0682273
AACS	INSIG2	0.0721644
AACS	INTS10	0.0926609
AACS	INTS11	0.0396342
AACS	INTS12	0.0337209
AACS	INTS14	0.117723
AACS	INTS4	0.0907824
AACS	INTS6	0.0458747
AACS	INTS8	0.021246
AACS	INTU	0.032934
AACS	INVS	0.0462022
AACS	IP6K2	0.062455
AACS	IPO11	0.0952746
AACS	IPO13	0.111013
AACS	IPO5	0.128294
AACS	IPO5P1	0.0779384
AACS	IPO8	0.048215
AACS	IPP	0.025907
AACS	IPPK	0.0893609
AACS	IQANK1	0.0811557
AACS	IQCB1	0.0457347
AACS	IQCH-AS1	0.0599518
AACS	IQCJ	0.0747601
AACS	IRAK1	0.0895551
AACS	IRAK4	0.0894372
AACS	IRF1	0.0389762
AACS	IRF2BP2	0.0621722
AACS	IRF6	0.0988335
AACS	IRGQ	0.0996227
AACS	IRX2	0.0405006
AACS	ISCA1	0.0923637
AACS	ISCU	0.0271042
AACS	ISG20L2	0.0571741
AACS	IST1	0.117223
AACS	ITCH	0.0804865
AACS	ITFG1	0.0611819
AACS	ITGA5	0.0322106
AACS	ITGAE	0.179328
AACS	ITGAV	0.0604744
AACS	ITGB1	0.0311052
AACS	ITGB5	0.0751279
AACS	ITM2B	0.0291625
AACS	ITPA	0.0949908
AACS	ITPKB	0.0539462
AACS	ITPKC	0.108042
AACS	ITPR1	0.0513145
AACS	ITPRIP	0.0711015
AACS	ITPRIPL2	0.0804233
AACS	IVNS1ABP	0.0809947
AACS	JADE2	0.0581495
AACS	JAGN1	0.113331
AACS	JAKMIP3	0.057911
AACS	JCAD	0.0675818
AACS	JKAMP	0.13544
AACS	JMY	0.0384322
AACS	JOSD1	0.103189
AACS	JPX	0.0921343
AACS	JRK	0.0844654
AACS	JUN	0.0407826
AACS	KANK1	0.056982
AACS	KANSL1	0.0534657
AACS	KARS1	0.0526824
AACS	KAT7	0.0305172
AACS	KATNB1	0.0604218
AACS	KBTBD11	0.0325457
AACS	KBTBD2	0.0786412
AACS	KBTBD3	0.0322273
AACS	KBTBD6	0.0365361
AACS	KBTBD7	0.021946
AACS	KBTBD8	0.0783661
AACS	KCMF1	0.0321636
AACS	KCNAB2	0.0796665
AACS	KCNAB3	0.0590332
AACS	KCNB1	0.0435837
AACS	KCNG1	0.03616
AACS	KCNG3	0.0503865
AACS	KCNK1	0.0548768
AACS	KCNK2	0.0367173
AACS	KCTD10	0.136143
AACS	KCTD15	0.0382574
AACS	KCTD2	0.0726495
AACS	KCTD20	0.168303
AACS	KCTD21	0.0597782
AACS	KCTD5	0.0818584
AACS	KCTD7	0.054252
AACS	KDELR2	0.113725
AACS	KDM2A	0.0971187
AACS	KDM2B	0.0612204
AACS	KDM3A	0.0328964
AACS	KDM4A	0.0788592
AACS	KDM4C	0.0644239
AACS	KDM5B	0.0692403
AACS	KDSR	0.0936784
AACS	KEAP1	0.0676387
AACS	KHDRBS1	0.043066
AACS	KHNYN	0.138005
AACS	KIAA0319L	0.0857099
AACS	KIAA0895	0.0735831
AACS	KIAA1143	0.0596824
AACS	KIAA1191	0.131
AACS	KIAA1549	0.0630927
AACS	KIAA1671	0.0792442
AACS	KIAA1841	0.0733084
AACS	KIAA1958	0.0555633
AACS	KIF13B	0.0644803
AACS	KIF2A	0.0481021
AACS	KIF3B	0.157987
AACS	KIF5C	0.0361933
AACS	KIFAP3	0.0594581
AACS	KIFC3	0.076261
AACS	KIN	0.0279411
AACS	KLC1	0.0501252
AACS	KLF11	0.066395
AACS	KLF3	0.0645721
AACS	KLF5	0.0276344
AACS	KLF6	0.0740638
AACS	KLF7	0.0605736
AACS	KLF9	0.0607543
AACS	KLHDC2	0.0794314
AACS	KLHL11	0.0744954
AACS	KLHL12	0.0617279
AACS	KLHL18	0.150137
AACS	KLHL2	0.0719611
AACS	KLHL20	0.0929438
AACS	KLHL24	0.0566647
AACS	KLHL28	0.0897716
AACS	KLHL31	0.0615694
AACS	KLHL36	0.104714
AACS	KLHL5	0.0591455
AACS	KLHL7	0.0712085
AACS	KLHL8	0.153472
AACS	KLHL9	0.117836
AACS	KMO	0.0212461
AACS	KMT5A	0.0348875
AACS	KNDC1	0.0568987
AACS	KPNA1	0.100917
AACS	KPNA3	0.128621
AACS	KPNA4	0.085368
AACS	KPNA5	0.0599543
AACS	KPNA6	0.100674
AACS	KRBA2	0.0477395
AACS	KRBOX4	0.0725208
AACS	KRT18P10	0.0214315
AACS	KRT18P17	0.0440856
AACS	KRT18P29	0.0470701
AACS	KRT18P8	0.0490058
AACS	KRT7	0.0433684
AACS	KRT80	0.0511808
AACS	KRT81	0.0347278
AACS	KRT86	0.0277318
AACS	KRT8P10	0.0495031
AACS	KRT8P12	0.0554338
AACS	KRT8P3	0.044699
AACS	KRT8P37	0.0700687
AACS	KRT8P5	0.0267525
AACS	KRT8P52	0.052592
AACS	KRTCAP2	0.0940944
AACS	KSR1	0.0361643
AACS	KTN1	0.025776
AACS	KYAT3	0.0938928
AACS	L3HYPDH	0.0576953
AACS	L3MBTL3	0.0206778
AACS	LACC1	0.0368782
AACS	LACTB	0.0459204
AACS	LAMA3	0.0511459
AACS	LAMB3	0.0561913
AACS	LAMC1	0.0574134
AACS	LAMC2	0.0379018
AACS	LAMP2	0.0754775
AACS	LAMTOR3	0.100747
AACS	LAMTOR5	0.0706345
AACS	LAPTM4A	0.110863
AACS	LAPTM4B	0.110806
AACS	LARP1	0.0607501
AACS	LARP1B	0.0239552
AACS	LARS1	0.0483964
AACS	LARS2	0.0544664
AACS	LATS2	0.0730314
AACS	LCP1	0.0537614
AACS	LDAH	0.0841235
AACS	LDLR	0.0648252
AACS	LDOC1	0.0710841
AACS	LEKR1	0.0269069
AACS	LEMD2	0.114315
AACS	LEMD3	0.0851695
AACS	LEPR	0.0755633
AACS	LEPROTL1	0.0521428
AACS	LETM1	0.0814122
AACS	LETMD1	0.0910474
AACS	LGALS3	0.0800673
AACS	LGALSL	0.0583935
AACS	LGMN	0.0603608
AACS	LHFPL2	0.065122
AACS	LIAS	0.0955846
AACS	LIG4	0.0603979
AACS	LIMA1	0.0463704
AACS	LIMCH1	0.0300105
AACS	LIMD1	0.148346
AACS	LIMK1	0.0471319
AACS	LIMK2	0.0704102
AACS	LIMS1	0.102028
AACS	LIN7C	0.0782111
AACS	LINC00205	0.0666944
AACS	LINC00339	0.0627687
AACS	LINC00623	0.0454631
AACS	LINC00662	0.0636153
AACS	LINC00665	0.0906867
AACS	LINC00674	0.0638682
AACS	LINC00847	0.0359702
AACS	LINC00865	0.0702945
AACS	LINC00869	0.046331
AACS	LINC00885	0.0202917
AACS	LINC00886	0.0221059
AACS	LINC00888	0.0303601
AACS	LINC00960	0.112031
AACS	LINC00963	0.091336
AACS	LINC01003	0.0361063
AACS	LINC01106	0.0892846
AACS	LINC01123	0.0406669
AACS	LINC01137	0.105522
AACS	LINC01145	0.0444763
AACS	LINC01184	0.0217341
AACS	LINC01270	0.0383597
AACS	LINC01278	0.0522698
AACS	LINC01547	0.0727118
AACS	LINC01619	0.0712956
AACS	LINC01754	0.0392505
AACS	LINC01806	0.0912834
AACS	LINC01816	0.0683143
AACS	LINC01918	0.0304109
AACS	LINC02210	0.0798182
AACS	LINC02246	0.0768664
AACS	LINC02463	0.0301097
AACS	LINC02600	0.0330423
AACS	LINC02806	0.0374494
AACS	LINS1	0.0492446
[truncated: 63,536 more rows]

## Sheet: blue-0.24 filter nodes
fromNode	toNode	weight
AASDH	MKLN1	0.241515
AASDHPPT	PAFAH1B1	0.243495
AASDHPPT	TOMM70	0.247365
ACBD3	FEM1B	0.241748
ACBD3	MKLN1	0.260445
ACTR2	CRK	0.251424
ACTR2	GMFB	0.245196
ACTR2	PAFAH1B1	0.246132
ADSS2	TOMM70	0.247534
AHCYL2	CLTC	0.244682
AHCYL2	MKLN1	0.245458
AHCYL2	TOMM70	0.240812
AMD1	PAFAH1B1	0.24081
AMD1	TOMM70	0.24259
AMMECR1	MKLN1	0.240937
AP5M1	TOMM70	0.248309
API5	CHUK	0.244281
API5	CLTC	0.240613
API5	CRK	0.244933
API5	EIF4G2	0.240961
API5	GMFB	0.244919
API5	LYPLA1	0.24891
API5	MKLN1	0.253597
API5	NAA30	0.24365
API5	PAFAH1B1	0.242355
API5	SIKE1	0.24284
API5	TDG	0.246193
API5	TOMM70	0.248658
API5	XPO4	0.24108
APOOL	C18orf25	0.24511
APOOL	CRK	0.252427
APOOL	GMFB	0.250142
APOOL	NORAD	0.246983
ARFIP1	CLTC	0.241434
ARFIP1	TOMM70	0.244279
ARHGAP12	FEM1B	0.247646
ARHGAP12	MKLN1	0.241585
ARL5A	TOMM70	0.240416
ARL5B	CRK	0.251967
ARL5B	MKLN1	0.247378
ARPP19	PAFAH1B1	0.245747
ASB7	CLTC	0.248635
ASB7	CRK	0.241758
ASB7	MKLN1	0.249158
ASCC3	CRK	0.243435
ASCC3	MKLN1	0.24198
ATL2	PAFAH1B1	0.245859
ATL2	TOMM70	0.245915
ATP2B1	MKLN1	0.250749
ATP2C1	CLTC	0.250815
ATP2C1	TOMM70	0.242898
ATP6V0A2	TOMM70	0.247095
ATP6V1A	C18orf25	0.251476
ATP6V1A	CLTC	0.256037
ATP6V1A	CRK	0.260113
ATP6V1A	GMFB	0.2557
ATP6V1A	MKLN1	0.240374
ATP6V1A	NORAD	0.247096
ATP6V1A	TOMM70	0.250086
AZIN1	CLTC	0.247017
AZIN1	MKLN1	0.243854
AZIN1	NAA30	0.242446
AZIN1	TOMM70	0.246659
BACH1	CLTC	0.242083
BACH1	MKLN1	0.241427
BIRC2	CLTC	0.243821
BIRC2	MKLN1	0.246977
BIRC2	TOMM70	0.240436
BLZF1	CLTC	0.240529
BLZF1	TOMM70	0.247166
BROX	CRK	0.243932
BROX	MKLN1	0.240281
BRWD1	FEM1B	0.240546
BTBD10	TOMM70	0.244593
C11orf58	TOMM70	0.243922
C18orf25	CARNMT1	0.243405
C18orf25	CD46	0.244596
C18orf25	CLTC	0.24885
C18orf25	CRK	0.250178
C18orf25	ENTPD7	0.242695
C18orf25	EXOC8	0.246642
C18orf25	FBXO28	0.246439
C18orf25	GALNT7	0.240114
C18orf25	GMFB	0.250653
C18orf25	GNG12	0.242406
C18orf25	GOLT1B	0.240054
C18orf25	GTF2H3	0.24404
C18orf25	LPGAT1	0.240557
C18orf25	LUZP6	0.242877
C18orf25	MFAP3	0.242131
C18orf25	NORAD	0.247341
C18orf25	OPN3	0.243085
C18orf25	PPP1R15B	0.242255
C18orf25	PPP4R2	0.244369
C18orf25	PPTC7	0.247353
C18orf25	RNF141	0.243733
C18orf25	SDE2	0.243914
C18orf25	TBC1D23	0.249034
C18orf25	TMEM167A	0.241703
C18orf25	TOMM70	0.249365
C18orf25	TWF1P1	0.24844
C18orf25	YME1L1	0.241492
C18orf25	ZBTB6	0.248429
C21orf91-OT1	CGGBP1	0.242777
C21orf91-OT1	SIKE1	0.246361
C5orf22	MKLN1	0.245614
C6orf120	CRK	0.242116
C6orf120	GMFB	0.243851
C6orf120	PAFAH1B1	0.247184
CACUL1	CLTC	0.241511
CACUL1	NUFIP2	0.242451
CACUL1	SEC23A	0.241988
CAPZA2	PAFAH1B1	0.244761
CARNMT1	CLTC	0.244889
CARNMT1	CRK	0.254693
CARNMT1	GMFB	0.248074
CARNMT1	MKLN1	0.247103
CARNMT1	NAA30	0.243098
CARNMT1	TOMM70	0.247063
CASK	CLTC	0.240701
CASK	CRK	0.248445
CBFB	PAFAH1B1	0.243734
CCNT1	MKLN1	0.242689
CD164	CRK	0.240235
CD46	CRK	0.258846
CD46	GMFB	0.253406
CD46	NORAD	0.24913
CDC42SE2	TOMM70	0.240588
CFL2	CLTC	0.241256
CGGBP1	CRK	0.240053
CGGBP1	HACD2	0.243583
CGGBP1	NRIP1	0.247695
CHSY1	CRK	0.2564
CHSY1	GMFB	0.258211
CHSY1	NORAD	0.250393
CHUK	CLTC	0.249327
CHUK	COPS2	0.240071
CHUK	CYB5R4	0.242581
CHUK	DHX36	0.240737
CHUK	FAF2	0.240297
CHUK	GCNT1	0.24448
CHUK	GMFB	0.242335
CHUK	IDE	0.244128
CHUK	KLHL2	0.241233
CHUK	KPNA3	0.24315
CHUK	LPGAT1	0.24129
CHUK	MKLN1	0.241485
CHUK	MTMR6	0.243158
CHUK	NAA30	0.240904
CHUK	NUS1	0.244169
CHUK	PAPOLA	0.244077
CHUK	PAWR	0.240442
CHUK	PPTC7	0.244648
CHUK	RNASEL	0.245702
CHUK	RNF141	0.242011
CHUK	SLC25A46	0.241164
CHUK	SLC35B4	0.240573
CHUK	TDG	0.24189
CHUK	TMED5	0.242633
CHUK	TOMM70	0.248551
CHUK	USP12	0.242611
CHUK	VAMP7	0.240459
CHURC1	TOMM70	0.245279
CLIC4	CRK	0.24896
CLIC4	GMFB	0.256005
CLIC4	NORAD	0.245798
CLTC	CRK	0.246785
CLTC	CYLD	0.244367
CLTC	DDX18	0.241419
CLTC	DHX36	0.25168
CLTC	DLAT	0.244394
CLTC	DNAJC3	0.2426
CLTC	EAF1	0.24651
CLTC	ETV3	0.240231
CLTC	EVI5	0.245245
CLTC	EXOC8	0.243148
CLTC	FAF2	0.243198
CLTC	FBXO28	0.247587
CLTC	FBXW11	0.24314
CLTC	GALNT7	0.244163
CLTC	GCNT1	0.244501
CLTC	GMFB	0.252762
CLTC	GOLT1B	0.241128
CLTC	GSKIP	0.24255
CLTC	HEATR5A	0.241646
CLTC	HERC4	0.242104
CLTC	IDE	0.245687
CLTC	IMPA1	0.24046
CLTC	ISCA1	0.241013
CLTC	JKAMP	0.243227
CLTC	KCTD20	0.250564
CLTC	KIF3B	0.243718
CLTC	KLHL2	0.240295
CLTC	KLHL8	0.24362
CLTC	KPNA3	0.246725
CLTC	LIPA	0.243676
CLTC	LPGAT1	0.241911
CLTC	MAL2	0.242543
CLTC	MBOAT2	0.244161
CLTC	MFAP3	0.241994
CLTC	MTMR6	0.252495
CLTC	NAA25	0.242482
CLTC	NAA50	0.244176
CLTC	NORAD	0.24619
CLTC	NUS1	0.253285
CLTC	NUS1P1	0.242769
CLTC	PANK3	0.245766
CLTC	PAPOLA	0.250885
CLTC	PAWR	0.244996
CLTC	PCYT1A	0.245297
CLTC	PHKA1	0.24733
CLTC	PIK3R3	0.240148
CLTC	PLEKHF2	0.241418
CLTC	PPP1R15B	0.24931
CLTC	PPP3R1	0.244775
CLTC	PPTC7	0.256192
CLTC	RAB14	0.242379
CLTC	RANBP6	0.244142
CLTC	RAP2A	0.24342
CLTC	RNASEL	0.247646
CLTC	RNF141	0.248036
CLTC	SDE2	0.2405
CLTC	SEC23A	0.247554
CLTC	SLC25A46	0.242388
CLTC	SLC30A6	0.246905
CLTC	SLC35B4	0.249722
CLTC	SLC38A9	0.247531
CLTC	STX12	0.241712
CLTC	SYNM	0.240957
CLTC	TARBP1	0.241774
CLTC	TBC1D23	0.249625
CLTC	TBL1XR1	0.240431
CLTC	TICAM2	0.243228
CLTC	TMED5	0.241498
CLTC	TOMM70	0.246555
CLTC	TRMT10A	0.24177
CLTC	UBE2W	0.246141
CLTC	UBXN4	0.245815
CLTC	USP12	0.245876
CLTC	VAMP7	0.243109
CLTC	YIPF6	0.242781
CLTC	YME1L1	0.249132
CLTC	YWHAG	0.24302
CLTC	ZBTB6	0.241103
CLTC	ZC3H12C	0.24094
CMTM6	GMFB	0.240748
CMTM6	PAFAH1B1	0.249406
CNOT6	CRK	0.241227
CNOT6	PAFAH1B1	0.241279
CNST	MKLN1	0.242474
COG3	MKLN1	0.247705
COPS2	MKLN1	0.256354
CPEB4	FEM1B	0.246319
CPNE3	SIKE1	0.246191
CREBL2	TOMM70	0.2451
CRK	CRKL	0.250515
CRK	DDX6	0.244552
CRK	DNAJC16	0.240107
CRK	DUXAP8	0.247219
CRK	EIF4G2	0.254901
CRK	ENTPD7	0.258198
CRK	ERLIN2	0.241617
CRK	ETNK1	0.244633
CRK	EXOC6B	0.250612
CRK	EXOC8	0.251868
CRK	FAF2	0.240272
CRK	FBXO28	0.25747
CRK	GALNT7	0.252515
CRK	GCNT1	0.246395
CRK	GMFB	0.261113
CRK	GNG12	0.254047
CRK	GTF2H3	0.246778
CRK	HEATR5A	0.250328
CRK	HERC4	0.240475
CRK	HHLA3	0.241662
CRK	HS2ST1	0.251187
CRK	KLHL18	0.241317
CRK	KLHL8	0.247532
CRK	LEMD3	0.245534
CRK	LPGAT1	0.257548
CRK	LPIN2	0.242704
CRK	LUZP6	0.24925
CRK	LYPLA1	0.249026
CRK	MBTPS2	0.249992
CRK	MFAP3	0.247718
CRK	MTMR6	0.252795
CRK	NORAD	0.25593
CRK	NSF	0.252087
CRK	OPN3	0.262439
CRK	PANK3	0.241768
CRK	PAPOLA	0.241682
CRK	PARP11	0.245075
CRK	PAWR	0.246145
CRK	PDE12	0.245457
CRK	PDLIM5	0.251874
CRK	PHKA1	0.240112
CRK	PIGY-DT	0.252067
CRK	PIK3CB	0.242197
CRK	PIK3R3	0.250363
CRK	PPP1R15B	0.246088
CRK	PPP4R2	0.258583
CRK	PPTC7	0.259822
CRK	PRRC1	0.242305
CRK	PTPRJ	0.245429
CRK	RAB27B	0.241441
CRK	RANBP6	0.243052
CRK	RAP2A	0.242028
CRK	RBMS1P1	0.254386
CRK	RGP1	0.246103
CRK	RNASEL	0.250802
CRK	RNF141	0.253433
CRK	SCRN1	0.243222
CRK	SDE2	0.251833
CRK	SERINC1	0.249412
CRK	SLC7A6	0.241721
CRK	SMIM13	0.244462
CRK	SOCS7	0.243069
CRK	SS18L1	0.240497
CRK	SYNM	0.240352
CRK	TBC1D23	0.258066
CRK	TBCEL	0.240315
CRK	TBL1XR1	0.242303
CRK	TDG	0.245179
CRK	TFRC	0.244566
CRK	TICAM2	0.241004
CRK	TMEM167A	0.2478
CRK	TMEM178B	0.242176
CRK	TMEM245	0.247862
CRK	TMX2-CTNND1	0.248856
CRK	TOMM70	0.241387
CRK	TTN-AS1	0.247037
CRK	TTPAL	0.240173
CRK	TWF1P1	0.253429
CRK	UBE2K	0.247899
CRK	UBE3C	0.246315
CRK	USP6NL	0.242815
CRK	WWP1	0.246371
CRK	XPO4	0.242053
CRK	YME1L1	0.247608
CRK	ZBTB45P1	0.246306
CRK	ZBTB45P2	0.241927
CRK	ZBTB6	0.256548
CRK	ZNF562	0.24166
CRK	ZYG11B	0.246596
CUL2	PAFAH1B1	0.242858
CYB5R4	TOMM70	0.246956
CYLD	MKLN1	0.240896
DDX18	TOMM70	0.251923
DDX50	MKLN1	0.245863
DDX50	NAA25	0.240454
DHX36	MKLN1	0.240774
DHX36	NAA30	0.240544
DHX36	TOMM70	0.254734
DIS3	MKLN1	0.240916
DLAT	PAFAH1B1	0.240775
DLAT	TOMM70	0.253697
DR1	PAFAH1B1	0.244423
DR1	TOMM70	0.247219
DSTYK	NAA30	0.243967
DSTYK	TOMM70	0.242056
DUXAP8	GMFB	0.24335
EIF2AK3	MKLN1	0.247063
EIF4G2	GMFB	0.252037
EIF4G2	MKLN1	0.241188
ELK4	MKLN1	0.24175
ELK4	NAA30	0.244397
ELK4	TOMM70	0.244268
ENTPD7	FBXO28	0.240787
ENTPD7	GMFB	0.261364
ENTPD7	NORAD	0.25053
ENTPD7	PAFAH1B1	0.241169
ERLIN2	GMFB	0.241042
ETV3	MKLN1	0.244132
EVI5	MKLN1	0.257898
EVI5	NAA30	0.241409
EXOC6B	GMFB	0.242255
EXOC6B	MKLN1	0.247838
EXOC8	GMFB	0.249415
EXOC8	NORAD	0.243205
EXOC8	TOMM70	0.246062
FAF2	TOMM70	0.240931
FAM226A	FAM226B	0.328924
FAM89A	SNORA104	0.248173
FBXO28	GMFB	0.25347
FBXO28	NORAD	0.242104
FBXO28	OPN3	0.246646
FBXO28	TOMM70	0.246657
FBXO45	NAA30	0.240687
FBXO45	TOMM70	0.241513
FEM1B	FNDC3A	0.240709
FEM1B	ITCH	0.242411
FEM1B	MKLN1	0.249349
FEM1B	MOSPD2	0.240007
FEM1B	NCOA3	0.244761
FEM1B	NUFIP2	0.248753
FEM1B	TC2N	0.243511
FEM1B	USO1	0.243799
FEM1B	ZNF281	0.245551
FKTN	SIKE1	0.242179
FNDC3A	MKLN1	0.242433
GALNT7	GMFB	0.249569
GALNT7	MKLN1	0.247612
GALNT7	NORAD	0.240461
GALNT7	TOMM70	0.24147
GCNT1	GMFB	0.246261
GCNT1	MKLN1	0.247419
GCNT1	TOMM70	0.244678
GMFB	GNG12	0.259269
GMFB	GTF2H3	0.247649
GMFB	HEATR5A	0.246198
GMFB	HS2ST1	0.246117
GMFB	LEMD3	0.242739
GMFB	LPGAT1	0.252666
GMFB	LUZP6	0.245635
GMFB	LYPLA1	0.253933
GMFB	MBTPS2	0.251069
GMFB	MFAP3	0.247321
GMFB	MKLN1	0.244575
GMFB	MTMR6	0.251424
GMFB	NAA30	0.241107
GMFB	NIPAL1	0.243853
GMFB	NORAD	0.252671
GMFB	NXT2	0.250431
GMFB	OPN3	0.267526
GMFB	PAFAH1B1	0.243453
GMFB	PDE12	0.246867
GMFB	PDLIM5	0.253322
GMFB	PIGY-DT	0.245399
GMFB	PIK3R3	0.249644
GMFB	PPP1R15B	0.244835
GMFB	PPP4R2	0.261184
GMFB	PPTC7	0.253794
GMFB	RBMS1P1	0.242813
GMFB	RNASEL	0.241562
GMFB	RNF141	0.251135
GMFB	SDE2	0.247799
GMFB	SERINC1	0.247386
GMFB	SLC30A1	0.243205
GMFB	STX12	0.240862
GMFB	TBC1D23	0.254313
GMFB	TDG	0.245465
GMFB	TFRC	0.246463
GMFB	TMEM167A	0.252556
GMFB	TMEM245	0.244064
GMFB	TOMM70	0.252908
GMFB	TWF1	0.240777
GMFB	TWF1P1	0.262053
GMFB	UBE2K	0.24908
GMFB	UBE3C	0.242156
GMFB	XPO4	0.244409
GMFB	YME1L1	0.240015
GMFB	ZBTB6	0.253153
GMFB	ZYG11B	0.245124
GNG12	LUZP6	0.242794
GNG12	NORAD	0.252326
GNRH1	MKLN1	0.247965
GOLT1B	TOMM70	0.248444
GOSR1	TOMM70	0.242617
GSKIP	TOMM70	0.249658
GTF2E1	MKLN1	0.242745
GTF2H3	NORAD	0.241967
GTF2H3	PAFAH1B1	0.243174
GTF2H3	TOMM70	0.24576
HEATR5A	MKLN1	0.243791
HEATR5A	NAA30	0.244999
HEATR5A	TOMM70	0.246623
HERC4	MKLN1	0.240863
HPS5	TOMM70	0.249045
HS2ST1	NORAD	0.244575
HSPA13	MKLN1	0.244754
HSPB1P1	TOMM70	0.24021
IDE	TOMM70	0.251144
IFNAR1	TOMM70	0.241441
IMPA1	MKLN1	0.245014
IMPA1	NAA30	0.241764
IMPA1	TOMM70	0.246143
IMPACT	TOMM70	0.244772
JKAMP	TOMM70	0.240346
KBTBD8	TOMM70	0.242754
KCTD20	MKLN1	0.240283
KCTD20	MTMR6	0.245138
KCTD20	NAA30	0.243027
KCTD20	PPTC7	0.240989
KCTD20	TOMM70	0.249043
KIAA1143	MKLN1	0.245704
KIAA1841	NAA30	0.243438
KLHL20	MKLN1	0.254494
KLHL28	MKLN1	0.241091
KLHL8	MKLN1	0.246642
KLHL8	NAA30	0.245553
KLHL8	TOMM70	0.243613
KPNA1	PAFAH1B1	0.242257
KPNA3	NAA30	0.241572
KPNA3	TOMM70	0.24769
LEMD3	NORAD	0.242767
LIG4	MKLN1	0.243664
LIMS1	TOMM70	0.24248
LIN7C	MKLN1	0.240709
LIN7C	NAA30	0.240771
LIN7C	TOMM70	0.251255
LINC01806	TOMM70	0.242
LOC102723462	MKLN1	0.243529
LOC102723462	SIKE1	0.252199
LPGAT1	MKLN1	0.254618
LPGAT1	NORAD	0.240046
LRCH1	MKLN1	0.2482
LUZP6	NORAD	0.240091
LUZP6	PAFAH1B1	0.243496
LUZP6	SLC30A1	0.240159
LUZP6	TOMM70	0.241178
LUZP6	TWF1P1	0.248897
LYPLA1	MKLN1	0.24873
LYPLA1	PAFAH1B1	0.2408
LYPLA1	SIKE1	0.250187
MACIR	TOMM70	0.245353
MAGT1	PAFAH1B1	0.241947
MBTPS2	NORAD	0.244917
MBTPS2	PAFAH1B1	0.245761
MFAP3	NORAD	0.242136
MFAP3	PAFAH1B1	0.246273
MFAP3	TOMM70	0.249563
MIF	MKLN1	0.252558
MIR6125	MKLN1	0.243292
MKLN1	MTF1	0.246751
MKLN1	MTMR6	0.248444
MKLN1	MTMR9	0.249934
MKLN1	MTX3	0.250229
MKLN1	MYZAP	0.24068
MKLN1	NAA25	0.248435
MKLN1	NAPG	0.240312
MKLN1	NUFIP2	0.243029
MKLN1	NUS1	0.242701
MKLN1	OGA	0.24551
MKLN1	PANK3	0.249536
MKLN1	PAPOLA	0.252681
MKLN1	PARG	0.240406
MKLN1	PARP11	0.241648
MKLN1	PAWR	0.252927
MKLN1	PPP4R2	0.241802
MKLN1	PPTC7	0.251489
MKLN1	PRKACB	0.240847
MKLN1	PRRC1	0.257991
MKLN1	PSD3	0.240385
MKLN1	RAB18	0.253423
MKLN1	RAP1B	0.243831
MKLN1	RAP2A	0.257507
MKLN1	RC3H1	0.240439
MKLN1	RNASEL	0.247379
MKLN1	RNF141	0.244701
MKLN1	RNFT1	0.24139
MKLN1	RPL23AP53	0.243515
MKLN1	RUFY2	0.246623
MKLN1	SEC23A	0.248331
MKLN1	SEC62	0.253526
MKLN1	SERINC1	0.244287
MKLN1	SIKE1	0.245605
MKLN1	SLC25A46	0.244503
MKLN1	SLC30A6	0.243371
MKLN1	SOCS6	0.240736
MKLN1	SOWAHC	0.247095
MKLN1	SRP72	0.242878
MKLN1	STX17	0.243978
MKLN1	SYNM	0.242619
MKLN1	SYNRG	0.242098
MKLN1	TBC1D12	0.242729
MKLN1	TBC1D23	0.253898
MKLN1	TBL1XR1	0.245054
MKLN1	TDG	0.252153
MKLN1	TICAM2	0.263078
MKLN1	TMED5	0.250239
MKLN1	TMEM123	0.24073
MKLN1	TMX3	0.242864
MKLN1	TRMT10A	0.253118
MKLN1	TWF1	0.252722
MKLN1	UBE2W	0.248349
MKLN1	UBXN4	0.250345
MKLN1	USP12	0.256813
MKLN1	USP45	0.241311
MKLN1	USP6NL	0.24406
MKLN1	VAMP7	0.2425
MKLN1	VCPIP1	0.242422
MKLN1	VPS50	0.247879
MKLN1	WASHC5	0.243727
MKLN1	ZBTB43	0.246852
MKLN1	ZNF12	0.24146
MKLN1	ZNF281	0.240726
MKLN1	ZNF286B	0.24089
MKLN1	ZNF460	0.241316
MKLN1	ZNF770	0.253495
MKLN1	ZXDB	0.240229
MKRN2	TOMM70	0.241371
MRPL19	TOMM70	0.249139
MTMR6	TOMM70	0.247651
MTMR9	NAA30	0.241862
MTMR9	TOMM70	0.243134
MTX3	SIKE1	0.249056
MYNN	TOMM70	0.24461
NAA25	SRP72	0.244514
NAA30	PANK3	0.242978
NAA30	PAPOLA	0.242721
NAA30	PHKA1	0.240128
NAA30	PLEKHF2	0.241288
NAA30	PPTC7	0.243541
NAA30	PRKACB	0.250141
NAA30	RAP2A	0.245244
NAA30	RBBP5	0.243008
NAA30	RNF141	0.242929
NAA30	TBC1D23	0.240421
NAA30	TOMM70	0.240453
NAA30	UBE2W	0.24198
NAA30	YIPF6	0.240128
NAA50	PAFAH1B1	0.242311
NAA50	TOMM70	0.255901
NANP	TOMM70	0.241924
NAPG	TOMM70	0.245795
NDFIP2	PAFAH1B1	0.244017
NDFIP2	TOMM70	0.246149
NIPA2	TOMM70	0.240342
NORAD	OPN3	0.253941
NORAD	PAFAH1B1	0.24051
NORAD	PARP11	0.240346
NORAD	PDLIM5	0.240611
NORAD	PIGY-DT	0.242555
NORAD	PIK3R3	0.240163
NORAD	PPP4R2	0.248944
NORAD	PPTC7	0.241043
NORAD	SERINC1	0.247151
NORAD	SLC30A1	0.243239
NORAD	TBC1D23	0.244284
NORAD	TMEM167A	0.246533
NORAD	TMEM245	0.240479
NORAD	TOMM70	0.246669
NORAD	TWF1P1	0.254749
NORAD	UBE2K	0.24117
NORAD	ZBTB6	0.247066
NSUN3	PAFAH1B1	0.242871
NSUN3	TOMM70	0.2424
NUDT4B	NUDT4P2	0.297324
NUS1	TOMM70	0.247545
NXT2	PAFAH1B1	0.242863
NXT2	USP38	0.240609
ORC2	TOMM70	0.244717
OSGIN2	TOMM70	0.243185
OTULIN	UBE2K	0.244914
PAFAH1B1	PANX1	0.240874
PAFAH1B1	PCNP	0.24041
PAFAH1B1	PDE12	0.251248
PAFAH1B1	POP1	0.240794
PAFAH1B1	PPP2R1B	0.243721
PAFAH1B1	PPP4R2	0.243826
PAFAH1B1	REEP3	0.242958
PAFAH1B1	RNF139	0.245527
PAFAH1B1	RNF141	0.2422
PAFAH1B1	SMIM13	0.243514
PAFAH1B1	SPCS3	0.247712
PAFAH1B1	TMEM167A	0.255524
PAFAH1B1	TMX3	0.241223
PAFAH1B1	TOMM70	0.244706
PAFAH1B1	TTC5	0.241671
PAFAH1B1	TTPAL	0.243463
PAFAH1B1	TWF1P1	0.242022
PAFAH1B1	UBE2K	0.255979
PAFAH1B1	USP38	0.250023
PAFAH1B1	XPO4	0.242163
PAFAH1B1	ZMPSTE24	0.242831
PANK3	TOMM70	0.240852
PAPOLA	TOMM70	0.248409
PCNP	TOMM70	0.251164
PCYT1A	TOMM70	0.246056
PDE12	TOMM70	0.245519
PGBD4	TOMM70	0.246373
PGGT1B	TOMM70	0.246657
PHKA1	TOMM70	0.243068
PLEKHF2	TOMM70	0.246111
PLEKHF2	YIPF6	0.240786
PPP1R15B	TOMM70	0.250867
PPP3R1	TOMM70	0.251448
PPTC7	TOMM70	0.247225
PRKACB	TOMM70	0.249752
PUS7L	SIKE1	0.24754
QTRT2	TOMM70	0.243901
RAB10	TOMM70	0.24119
RAB14	TOMM70	0.249248
RAB21	TOMM70	0.245763
RANBP6	TOMM70	0.245443
RCHY1	TOMM70	0.249455
RINT1	TOMM70	0.241223
RNF141	TOMM70	0.252199
RPL21	RPL21P119	0.348501
SDE2	TOMM70	0.243224
SHLD2	TOMM70	0.244431
SIKE1	SLC16A7	0.246806
SIKE1	SPAST	0.245849
SIKE1	STYX	0.240316
SIKE1	TWF1	0.242468
SIKE1	XPO4	0.241695
SLC25A32	TOMM70	0.244973
SLC30A6	TOMM70	0.251992
SLC35B4	TOMM70	0.248125
SLC38A9	TOMM70	0.244037
SMIM13	TOMM70	0.24785
SNAP23	TOMM70	0.243017
SPCS3	TOMM70	0.241205
SRPK1	TOMM70	0.243958
STXBP3	TOMM70	0.240668
TAF1B	TOMM70	0.242053
TARBP1	TOMM70	0.243164
TBC1D23	TOMM70	0.245544
TICAM2	UBE2W	0.243687
TM9SF3	TOMM70	0.24045
TMEM167A	TOMM70	0.245962
TMEM167A	USP38	0.240643
TMEM182	TOMM70	0.243332
TMEM267	TOMM70	0.240598
TMEM87A	TOMM70	0.240714
TMX3	TOMM70	0.250625
TOMM70	TRMT10A	0.242753
TOMM70	TTPAL	0.241084
TOMM70	UBE2D3	0.24011
TOMM70	UBE2K	0.249697
TOMM70	UBE2W	0.244019
TOMM70	USP38	0.249562
TOMM70	VAMP7	0.25509
TOMM70	YIPF6	0.24749
TOMM70	YME1L1	0.244915
TOMM70	ZBTB6	0.246076
TOMM70	ZNF146	0.241736
TOMM70	ZNF562	0.242252
