# Supplementary material for: High-Throughput In Vitro Gene Expression Profile to Screen of Natural Herbals for Breast Cancer Treatment
Source: Front Oncol. 2021 Aug 13;11:684351. doi: 10.3389/fonc.2021.684351 (PMC8418118; doi:10.3389/fonc.2021.684351)
Supplement: Supplementary file 9 [file Table_8.xlsx]

## Sheet: Sheet1
Supplemental Table 8 The effcacy and representative compounds of samples
Groups	Extraction method	Sample name	Family	Genus	Representative compounds	Efficacy	Reference1	Reference2	Pharmaceutical effect	Library ID	Treat	data ID
Group1	W3	Panax japonica var major	Araliaceae	Panax	Terpenoid, Ginsenoside Rg1, Rb1, Rc, Rd and Re, and notoginsenosideR2, Majonoside R2, Ginsenoside Ro, Chikusetsusaponin IV, Chikusetsusaponin Iva, flavonoid.	Nourish lung-yin, dissolve stasis, relieve pain and staunch bleeding. The representative chemical compounds effect on verious cancers.	Research of ginsenosides in kou zi qi using HPLC-MS-MS	Identification of certain Panax species to be potential substitutes for Panax notoginseng in hemostatic treatments	Promoting blood circulation and removing stasis	MCF-7 3	Treat2	CL100120269_L02_46
Group1	W4	Panax vietnamensis	Araliaceae	Panax	similar to Panax ginseng, contain protopanaxadiol and protopanaxatriol-type saponins, such as G-Rb1, -Rd, -Rg1, and -Re; ocotillol-type saponins; panaxynol,	Central nervous system against stress, depression, and anxiety, antitumor and hepatoprotective effects	Increase in Protective Effect of Panax vietnamensis by Heat Processing on Cisplatin-Induced Kidney Cell Toxicity			MCF-7 4	Treat3	CL100120269_L02_47
Group1	W5	Panax stipuleanatus	Araliaceae	Panax	Qleanane-type triterpenoid, stipuleanosides R1 and R2, oleanolic acid	Tonic and bruises, bleeding, muscular pain treatment, anti-cancer. Oleanane-triterpenoids from Panax stipuleanatus inhibit NF-kB(NF-κB has been the target of several anti-inflammatory and anti-cancer drugs).	Oleanane-triterpenoids from Panax stipuleanatus inhibit NF-kB			MCF-7 5	Treat4	CL100120269_L02_48
Group1	W1	Panax notoginseng	Araliaceae	Panax	Ginsenoside Rg1, Rb1, Rd and Re, and notoginsenoside R1,R2, scoposide E, quercetin	Dissolve stasis, stop bleeding and alleviate swelling and pain. The representative chemical compounds effect on verious cancers.	A novel strategy with standardized reference extract qualification and single compound quantitative evaluation for quality control of Panax notoginseng used as a functional food.	Identification of certain Panax species to be potential substitutes for Panax notoginseng in hemostatic treatments		MCF-7 1	Treat86	CL100144736_L02_1
Group1	GX0831	Salvia miltiorrhiza	Lamiaceae	Salvia	Diterpenoid quinones, hydrophilic phenolic acids, and essential oils.	Toronary heart diseases and cerebrovascular diseases treatment. Possess cardiovascular and cerebrovascular effects, and the antioxidative, neuroprotective, antifibrotic, anti-inflammatory, and antineoplastic activities	Salvia miltiorrhiza: Traditional medicinal uses, chemistry, and pharmacology			MCF-7 14	Treat41	CL100137211_L01_65
Group1	S171	Ageratina adenophora	Asteraceae	Ageratina	Benzofuran derivatives (7-hydroxy-dehydrotremetone, 7,10,11-trihydroxy dehydrotremetone, 10-oxo-7-hydroxy-nordehydrotremetone), a previously undescribed chromene derivative (5-β-glucosyl-7-demethoxy-encecalin) and a previously undescribed monoterpene glucoside (8-hydroxy-8-β-glucosyl-2-carene)	Antifungal activity: 7-hydroxy-dehydrotremetone showed significant broad-spectral inhibitory activity against the growth of fungal. Phytotoxic effects: inhibit Arabidopsis seed germination	Phenolics from Ageratina adenophora roots and their phytotoxic effects on Arabidopsis thaliana seed germination and seedling growth	Specialized metabolites from Ageratina adenophora and their inhibitory activities against pathogenic fungi		MCF-7 71	Treat80	CL100144736_L01_64
Group1	S083	Phyllanthus reticulatus Poir. var. glaberMuell.-Age.	Euphorbiaceae	Phyllanthus	The stem and leaf may contain polypeptides, sugars, tannins, organic acids, flavonoids, phenols, coumarins and lactones, steroids or triterpenoids, volatile oils and oils; the leaf may also contain anthraquinones, and the stem may also contain saponins and cardiac glycosides. Epigallocatechin-3-gallate (EGCG) and Gallic acid is the main component of anti-tumor.	Rheumatism treatment, activating blood circulation, dispersing blood stasis and detumescence	http://www.zhongyoo.com/name/hongyuyan_186.html			MCF-7 49	Treat88	CL100144736_L02_3
Group1	S086	Gynura procumbens	Asteraceae	Gynura	Flavonoids and glycosides, steroids, phenolics, kaempferol, quercetin, astragalin, chlorogenic acid, kaempferol, kaempferol- 3, 7-di-O-β-D- glucoside, Glycoconjugates– and peptides, Essential–oils, titerpenes/steroid, bitter principles, quercetin	Exhibit antihypertensive, cardioprotective, antihyperglycemic, fertility enhancement, anticancer, antimicrobial, antioxidant, organ protective, and antiinflammatory activity. Treatment of kidney discomfort, rheumatism, diabetes mellitus, constipation, and hypertension.	Gynura procumbens: An Overview of the Biological Activities			MCF-7 52	Treat14	CL100120303_L01_101
Group1	S127	Kadsura coccinea	Schisandraceae	Kadsura	Flavonol (quercetin), flavanone (naringenin), anthocyanidins (cyanidin and delphinidin), and anthocyanins (cyanidin 3-O-glucoside (kuromanin), cyanidin 3-O-galactoside (ideain), cyanidin 3-O-rutinoside (keracyanin), and cyanidin 3,5-di-O-glucoside (cyanin)), phenolic, quininic acid, lignan.	High antioxidant activities and key enzyme inhibitions, anti-oxidative agents against diabetes and Alzheimer's disease,	Phenolic Profiles, Antioxidant, and Inhibitory Activities of Kadsura heteroclita (Roxb.) Craib and Kadsura coccinea (Lem.) A.C. Sm			MCF-7 63	Treat25	CL100120303_L01_48
Group1	GX0824	Smilax scobinicaulis C. H. Wright	Liliaceae	Smilax	Undescribed	Undescribed				MCF-7 9	Treat8	CL100120269_L02_60
Group2	GX0825	Paeonia anomala subsp. veitchii	Paeoniaceae	Paeonia	Monoterpene gly- cosides, tannins, phenols, paeonol and flavonoid	Anti-inflammatory, immunomodulatory, antitumor, antiviral, antibacterial, antifungal, antioxidant, hepatoprotective and neuroprotective effects	Characterization of phytochemicals in the roots of wild herbaceous peonies from China and screening for medicinal resources		Heat-Clearing	MCF-7 10	Treat9	CL100120269_L02_61
Group2	GX0850	Kummerowia striata	Fabaceae	Kummerowia	P-coumaric acid and quercetin	Inflammation-related therapy, anti-melanogenic activity, anti-oxidant,	Anti-melanogenic and anti-oxidant activities of ethanol extract of Kummerowia striata: Kummerowia striata regulate anti-melanogenic activity through down-regulation of TRP-1, TRP-2 and MITF expression			MCF-7 26	Treat52	CL100137211_L01_76
Group2	S044	Euphorbia hirta	Euphorbiaceae	Euphorbia	Triterpenes(2a, 2b, 3a, 3b, 3c, 3d,4a-4d), taraxerol, phytol, phytyl fatty acid esters, linoleic acid, β-sitosterol and squalene, Epigallocatechin-3-gallate (EGCG) is the main component of anti-tumor.	Antimicrobial activities, wound healing and the treatment of boils, triterpenes 2a and 2b contribute to the anticancer activity. E. hirta could be used as an apoptosis-inducing anticancer agent for breast cancer treatment.	Triterpenes from Euphorbia hirta and their cytotoxicity	Evaluation of the cytotoxicity, cell-cycle arrest, and apoptotic induction by Euphorbia hirta in MCF-7 breast cancer cells.		MCF-7 39	Treat65	CL100144577_L01_89
Group2	S047	Malvastrum coromandelianum	Malvaceae	Malvastrum	Steroidal saponins, saponin, diosgenin, gitogenin type steroidal saponin	Anti-diabetic, anti-inflammatory, anti-bacterial and analgesic activities, steroidal saponins stimulate lymphocyte prolifera- tion2 and inhibit inflammatory cytokine production by activated macrophage. Saponin and diosgenin relieve goiter4 and has protective effects on hyperlipidemic rats. Gitogenin type steroidal saponin inhibited thyroid function through the suppression of the gene transcriptio…	Role of a gitogenin-type steroidal saponin (3-O-b-D-glucopyranosyl (1 ? 2)-b-D-glucopyranosyl (1 ? 4)-b-D-galactopyranoside-25R, 5a-spirostane-2a,3b-diol), isolated from the leaves of Malvastrum coromandelianum in regulating thyrotoxicosis in rats			MCF-7 40	Treat66	CL100144577_L01_90
Group2	S063	Tabernaemontana divaricata	Apocynaceae	Tabernaemontana	Monoterpenoid indole alkaloids, ibogaine	Ibogaine could reduce organ colonization and thus beneficial for treatment of gastrointestinal C. albicans infections, alkaloids with significant antifungal activity.	Alkaloids from Tabernaemontana divaricata Combined with Fluconazole to Overcome Fluconazole Resistance in Candida albicans			MCF-7 46	Treat72	CL100144577_L01_96
Group2	S048	Abutilon indicum	Malvaceae	Abutilon	Undescribed	Anti-inflammatory agent. Treatment of jaundice, piles, ulcer and leprosy, blood dysentery, fever and allergy and as an aphrodisiac.Possess analgesic, hepatoprotective, antifertility properties, antibacterial and antifungal activities.	Anti-inflammatory activity of Abutilon indicum extract			MCF-7 41	Treat67	CL100144577_L01_91
Group2	S055	Argyreia pierreana	Convolvulaceae	Argyreia	Undescribed	Undescribed				MCF-7 43	Treat69	CL100144577_L01_93
Group2	S059	Artemisia lactiflora	Asteraceae	Artemisia	7-hydroxycoumarin, 7-methoxycoumarin, balanophonin, aurantiamide, aurantiamide acetate, isovitexin, kaempferol-3-O-beta-D-rutinoside, rutin, caffeic acid ethyl ester, quercetin, methyl 3, 5-di-O-caffeoyl quinate and methyl 3, 4-di-O-caffeoyl quinate		Chemical constituents of Artemisia lactiflora			MCF-7 45	Treat71	CL100144577_L01_95
Group2	S055	Argyreia pierreana	Convolvulaceae	Argyreia	Undescribed	Undescribed				MCF-7 43	Treat90	CL100144736_L02_43
Group2	S071	Amaranthus tricolor	Amaranthaceae	Amaranthus	Beta-cyanins, saponins, alkaloids, phenolics, and oxalates,vitamin C and A. Vitamin B6, riboflavin and foliate.	Rich antioxidant property, isoproterenol-induced oxidative stress, fibrosis, and myocardial damage. Treating diarrhea, dysen- tery, menorrhagia, hemorrhagic colitis, bowel hemorrhages, cough and bronchitis, with anti-tumor effect, anti-ulcer activity, hepatoprotective activity and against external inflammations and also used as a treatment in bladder distress, effective against liver cancer cell …	Cardioprotective effect of Amaranthus tricolor extract in isoprenaline induced myocardial damage in ovariectomized rats			MCF-7 47	Treat26	CL100120303_L01_97
Group2	S004	Sphagneticola calendulacea	Asteraceae	Sphagneticola	Flavonoids, diterpenes, triterpenes, saponins and phytosterols	Clearing away heat and toxin, cooling blood and dispersing blood stasis.	Characterization of the complete chloroplast genome sequence of Sphagneticola calendulacea (Asteraceae)	An overview of a potent medicinal herb Wedelia chinensis (Asteraceae)		MCF-7 31	Treat57	CL100144577_L01_81
Group2	GX0835	Forsythia suspensa	Oleaceae	Forsythia	Lignans and phenylethanoid glycosides are considered as the characteristic and active constituents of this herb, such as forsythiaside, phillyrin, rutin and phillygenin, terpenoid, flavonoid. Compared to Laoqiao, Qingqiao contains higher levels of forsythiaside, forsythoside C, cornoside, rutin, phillyrin, gallic acid and chlorogenic acid and lower levels of rengyol, β-glucose and S-suspensaside …	Exhibited anti-inflammatory, antioxidant, antibacterial, anti-virus, anti-cancer, anti-allergy effects, heat-clearing and detoxifying, etc, treat pyrexia, inflammation, gonorrhea, carbuncle and erysipelas.	Phytochemistry, pharmacology, quality control and future research of Forsythia suspensa (Thunb.) Vahl: A review			MCF-7 16	Treat43	CL100137211_L01_67
Group2	GX0836	Scutellaria baicalensis	Lamiaceae	Scutellaria	Flavonoid, free flavonoids, flavonoid glycosides, phenylethanoid glycosides, steroids, diterpene, amides, phenolic.	Clearing heat, eliminating dampness, purging fire, detoxification, hemostasis, and preventing miscarriage, with anti-tumor, anti-viral, anti-microbial, anti-inflammatory, antioxida- tive, neuroprotective and hepatoprotective activities, widely used for the treatment of influenza, pneumonia, dysentery, cancer(liver cancer, gastric cancer, lung cancer, breast cancer, prostate cancer, bladder cancer…	A comprehensive review on phytochemistry, pharmacology, and flavonoid biosynthesis of Scutellaria baicalensis.			MCF-7 17	Treat44	CL100137211_L01_68
Group2	GX0842	Swertia leducii	Gentianaceae	Swertia	Sweriledugenin A, flavonoid, oleanolic acid	Inhibiting HBV DNA replication	LC-MS Guided Isolation of (±)-Sweriledugenin A, a Pair of Enantiomeric Lactones, from Swertia leducii			MCF-7 21	Treat48	CL100137211_L01_72
Group2	S166	Dalbergia pinnata	Fabaceae	Dalbergia	Quinone volatile oil, flavonoids, coumarins, terpenoids, phenols and other chemical components	Treating arthritis, gonorrhea and rheumatic pains, antioxidant, anti-microbial, anti-androgenic, anti-inflammatory, anti-depressant, and enzyme inhibition properties.	Chemical composition and evaluation of antioxidant activities, T antimicrobial, and anti-melanogenesis effect of the essential oils extracted from Dalbergia pinnata (Lour.) Prain			MCF-7 70	Treat79	CL100144736_L01_63
Group2	S111	Polygonum perfoliatum	Polygonaceae	Polygonum	Flavonoids, anthraquinones, terpenoids, phenolic acids, quercetin, phenylpropanoids, and alkaloids,	Treatment of ancient internal, surgical, and gynecological diseases, has pharmacological activities such as anti-inflammatory, anti- bacterial, antiviral, anti-liver fibrosis, antitussive and expectorant, anti-tumor, anti- oxidation, and so on.	Polygonum perfoliatum L., an Excellent Herbal Medicine Widely Used in China- A Review			MCF-7 58	Treat20	CL100120303_L01_43
Group2	S084	Malva verticillata var. crispa	Malvaceae	Malva	Undescribed	Undescribed				MCF-7 50	Treat28	CL100120303_L01_99
Group2	S095	Senecio scandens	Asteraceae	Senecio	Flavonoids, alkaloids, phenolic acids, terpenes, volatile oils, quercetin, hyperin, carotenoids, and trace element, PAs are the characteristic constituents, adonifoline is one of the index ingredients.	anti-inflammatory, antimicrobial, anti-leptos- pirosis, hepatoprotective, anti-infusorial, antioxidant, antiviral, antitumoral, analgesic, mutagenic, and toxicological	Senecio scandens Buch.-Ham.: A review on its ethnopharmacology, phytochemistry, pharmacology, and toxicity			MCF-7 53	Treat15	CL100120303_L01_102
Group2	S104	Mallotus apelta	Euphorbiaceae	Mallotus	Coumarins, benzopyrans, flavonoids, diterpenoids, triterpenoids, steroids, alkaloids, chromene derivatives, malloapeltas C-H (1–6) and malloapelta B.	Antiviral, hepatoprotective, and cytotoxic activities, treating cancer via modulating NF-κB activity.	Enantiomeric chromene derivatives with anticancer effects from Mallotus apelta.			MCF-7 56	Treat18	CL100120303_L01_41
Group2	S109	Chenopodium album	Chenopodiaceae	Chenopodium	Fatty Acids(Caprylic acid, Lauric acid, Myristic acid, Pentadecanoic acid, Tetradecanoic acid, 5,9,13-trimethyl- Palmitelaidic acid, Palmitic acid, Oleic acid, Margaric acid, Isooleic acid, Stearic acid, Arachidic acid, Behenic acid, Tricosylic acid); Terpenes(Dihydroactinidiolide, Neophytadiene); Phytosterols(β-sitosterol), quercetin	Anti-inflammatory, anti-arthritic, antioxidant, antihelmintic, laxative, as a blood purifier, antirheumatic remedy, treatment of hepatic disorders, intestinal ulcers, burns, rheumatism and arthritis	Chenopodium album L. and Sisymbrium officinale (L.) Scop.: Phytochemical Content and In Vitro Antioxidant and Anti-Inflammatory Potential			MCF-7 57	Treat19	CL100120303_L01_42
Group2	S125	Melia azedarach	Meliaceae	Melia	Sterols and terpenoids(triterpenoids), limonoids, benzyl 3-O-β-D-glucopyranosyl-7-hydroxybenzoate, spathulenol, 1,7,8-trihydroxy-2-naphtaldehyde, quercetin, astragalin and 2-methoxy-4-(2-propenyl)phenyl β-D-glucoside.	Antidiabetic, cytotoxic, antibacterial, anti-oxidant activities, anti- fungal, antifeedant	Chemical constituents from the leaves of Melia azedarach			MCF-7 62	Treat24	CL100120303_L01_47
Group3	GX0821	Pinus massoniana Lamb.	Pinaceae	Pinus	Volatile oil, lignans, flavonoids, shikimate, proanthocyanidins and their derivatives. Epigallocatechin-3-gallate (EGCG) is the main component of anti-tumor.	Antioxidant, antibacterial, cardiovascular protection, lipid regulation, antitumour, anti-HBV, anti-HCV	Two new sesquiterpene glycosides isolated from the fresh needles of Pinus massoniana Lamb.		Rheumatism treatment	MCF-7 6	Treat5	CL100120269_L02_57
Group3	S008	Excoecaria cochinchinensisLour.	Euphorbiaceae	Excoecaria	Oxygenated diterpenoids(named excolabdone D), loliolide, megastigmane glucosides, flavonoids, triterpenoids, sterols, phenolic, ursolic acid, amino acid, tannin. Epigallocatechin-3-gallate (EGCG) is the main component of anti-tumor.	Treating cancer, malaria, dysentery, furuncles, pruritus, prolonged diarrhoea, and urethrorrhagia, anti-inflammatory, inhibit HIV-1.	Terpenoids from Excoecaria cochinchinensis Lour.	Isolation and Identification of Chemical Constituents of Excoecaria cochinchinensis Lour.		MCF-7 32	Treat58	CL100144577_L01_82
Group3	S138	Breynia fruticosa	Euphorbiaceae	Breynia	Zizyberanalic acid, isoceanothic acid, ursolic acid, tannins, triterpenes, sterol derivatives, flavonoid, lignins, thiacremonone, phenols, amino acid, steroid, sesquiterpenoids (breynins). Epigallocatechin-3-gallate (EGCG) is the main component of anti-tumor.	Treating gastroenteritis, sore throat, chronic bronchitis, wounds, with effect of anti-cancer, anti-arthritis, anti-inflammatory. Zizyberanalic acid and isoceanothic acid were revealed possess cytotoxic activity against five human cancer cell lines, including breast cancer MCF-7; sesquiterpenoids (breynins) have strong anti-arthritis activities and is responsible to the anti-inflammatory effects;…	Triterpene and sterol derivatives from the roots of Breynia fruticosa.	The identification and isolation of anti-inflammatory ingredients of ethno medicine Breynia fruticosa.		MCF-7 64	Treat73	CL100144736_L01_57
Group3	S165	Trachelospermum jasminoides	Apocynaceae	Trachelospermum	Arctigenin, alkaloids, β - vanillin, β - vanillin acetate, lupeol, lupeol acetate, lupeol unsaturated fatty acid ester, β - sitosterol, stigmasterol and rapeseed oil sterol.	Treatment for musculoskeletal soreness caused by chronic strain, osteoarthritis and osteoporosis, with bone-strengthening and anti-osteoclastogenic effect, inhibits T osteoclast differentiation through the NF-κB, MAPK and AKT signaling pathways. Arctigenin is the anti-cancer compound.	The extract of Trachelospermum jasminoides (Lindl.) Lem. vines inhibits T osteoclast differentiation through the NF-κB, MAPK and AKT signaling pathways			MCF-7 69	Treat78	CL100144736_L01_62
Group3	S118	Mucuna macrocarpa	Fabaceae	Mucuna	phenolics(tannic acid, gallic acid, and p-coumaric acid), flavonoids	Antioxidant, treating cancer, inflammatory disease, cardiovascular disorders, hypertension, hypercholes- terolemia, and diabetes.	Ultrasound-Assisted Aqueous Extraction of Phenolic, Flavonoid Compounds and Antioxidant Activity of Mucuna macrocarpa Beans: Response Surface Methodology Optimization			MCF-7 60	Treat22	CL100120303_L01_45
Group4	S029	Blumea riparia	Asteraceae	Blumea	Undescribed	Undescribed			Hemostatic	MCF-7 34	Treat60	CL100144577_L01_84
Group4	S034	Chromolaena odorata	Asteraceae	Chromolaena	monoterpenes, sesquiterpenes hydrocarbons, alkaloids and flavonoids(salvigenin, sakuranetin, isosakuranetin, kaempferide, betulenol, 2-5-7-3 tetra-o-methyl quercetagetin, tamarixetin, two chalcones and odoratin and its alcoholic compound), essential oils (geyren, bornyl acetate and β-eubeden), saponin triterpenoids, tannins, organic acids and numerous trace substances, phenolic acids (protocatech…	Anti‑inflammatory, antipyretic, analgesic, antimicrobial, cytotoxic and numerous other relevant medicinal properties on an appreciable scale, and treat various ailments.	Chromolaena odorata: A neglected weed with a wide spectrum of pharmacological activities (Review)			MCF-7 37	Treat63	CL100144577_L01_87
Group4	S058	Pteris semipinnata	Pteridaceae	Pteris	ent-11α-hydroxy-15-oxo-kaur-16-en-19-oic-acid (5F), 6β,11α-dihydroxy-15-oxo-ent-kaur-16-en-19-oic acid and 7α,11α-dihydroxy-15-oxo-ent-kaur-16-en-19-oic acid	Anti-tumor effects(ent-11α-hydroxy-15-oxo-kaur-16-en-19-oic-acid (5F)), P. semipinnata extract 5F inhibited the growth of human breast cancer cells in a time- and concentration-dependent manner, and that 5F induced apoptosis of human breast cancer cells.	Two new ent-kaurane diterpenoids from Pteris semipinnata	Inhibition of breast cancer cell growth by the Pteris semipinnata extract ent‑11α‑hydroxy‑15‑oxo‑kaur‑16‑en‑19‑oic‑acid		MCF-7 44	Treat70	CL100144577_L01_94
Group4	W8	Panax zingiberensis C. Y. Wu et K. M. Feng	Araliaceae	Panax	Terpenoid, Ginsenoside Rb1, Ginsenoside Rg1, Ginsenoside Rd Notoginsenoside R2, Ginsenoside Ro, Chikusetsusaponin IV	Dissolve stasis, stop bleeding and alleviate pain. The representative chemical compounds effect on verious cancers.		Identification of certain Panax species to be potential substitutes for Panax notoginseng in hemostatic treatments		MCF-7 154	Treat84	CL100144736_L01_68
Group4	S162	Solanum erianthum	Solanaceae	Solanum	Essential oils(α-terpinolene, α-phellandrene, p-cymen and β-pinene, α-humulene, humulene epoxide II, caryophyllene oxide, methyl salicylate β-caryophyllene, (E)-phytol, pentadecanal pentadecane, α-humulene, β-caryophyllene, ethyl palmitate, and methyl salicylate	Treating leucorrhoea, sores, and skin irritations, antimicrobial and in vitro cytotoxic bioassay against human breast and prostate tumor cells. Leaf volatile oil demonstrated potent inhibitory activity against Hs 578T and PC-3 human breast and prostate tumor cells respectively, essential oils exhibited significant antimicrobial activity.	Chemical composition, antimicrobial, and cytotoxicity studies on S. erianthum and S. macranthum essential oils			MCF-7 68	Treat77	CL100144736_L01_61
Group4	S103	Phyllodium elegans	Fabaceae	Phyllodium	Polyphenols(Quinic acid, Gallic acid, Homogentisic acid, Protocatechuic acid, Epigallocatechin or Gallocatechin and 4-Hydroxybenzoic acid so on )	Anti-cancer properties and cytotoxicity on brain astroglioma cells (U251-MG), colorectal carcinoma cells (HCT116), and malignant melanoma cells	Cytotoxic and apoptotic potential of Phyllodium elegans extracts on human cancer cell lines			MCF-7 55	Treat17	CL100120303_L01_104
Group5	W2	Panax ginseng C. A. Meyer	Araliaceae	Panax	Ginseng saponins (ginsenosides), polyacetylenes(ferulic, cinnamic, and syringic acid), phenolic compounds (flavonoids and phenolic acids), terpenoid, essential oils, polysaccharides, microelements, and vitamins, non-saponin(phenolic acids)	Non-saponin(phenolic acids) has strong antioxidant, anticancer, antidiabetic, and immunomodulating activities. Flavonoids and their related compounds possess strong antioxidative characteristics. Vitamins are biologically active organic compounds that are essential micronutrients involved in metabolic and physiological functions in the human body.	Investigation of Phenolic, Flavonoid, and Vitamin Contents in Different Parts of Korean Ginseng (Panax ginseng C.A. Meyer)	Investigation of Phenolic, Flavonoid, and Vitamin Contents in Different Parts of Korean Ginseng (Panax ginseng C.A. Meye	Tonic	MCF-7 2	Treat1	CL100120269_L02_45
Group5	GX0827	Astragalus membranaceus	Leguminosae	Astragalus	Polysaccharides, flavonoids, terpenoid, and saponins	Immunomodulating, anti-oxidant, anti-inflammatory, and anticancer effects	Astragalus membranaceus: A Review of its Protection Against Inflammation and Gastrointestinal Cancers			MCF-7 12	Treat11	CL100120269_L02_63
Group5	GX0830	Angelica sinensis	Apiaceae	Angelica	polysaccharides, ligustilide and ferulic acid	Tonifying, replenishing, and invigorating blood as well as relieving pain, lubricating the intestines, and treating female irregular menstruation and amenorrhea, anti-inflammatory activity, antifibrotic action, antispasmodic activity, antioxidant activities, and neuroprotective action, as well as cardio- and cerebrovascular effects.	Angelica sinensis in China-A review of botanical profile, ethnopharmacology, phytochemistry and chemical analysis			MCF-7 13	Treat12	CL100120269_L02_64
Group5	GX0857	Astragalus chinensis	Fabaceae	Astragalus	Formononetin, terpenoid, flavonoid, rhamnocitrin, calycosin, β-daucosterol, rhamnocitrin-3-O-β-d-glucoside.	Antioxidant, anti-proliferative and anti-inflammatory activities	Identification of bioactives from Astragalus chinensis L.f. and their antioxidant, anti-inflammatory and anti-proliferative effects			MCF-7 29	Treat55	CL100137211_L01_79
Group5	W7	Panax quinquefolium Linn	Araliaceae	Panax	Ginsenosides, saponins of the glycosides group, terpenoid.	Anti-cancer activity, anti-diabetic potential; antimicrobial effect. Displays anti-cancer effect by induction of apoptosis of cancer cells and reducing local inflammation.	American Ginseng (Panax quinquefolium L.) as a Source of Bioactive Phytochemicals with Pro-Health Properties			MCF-7 152	Treat82	CL100144736_L01_66
Group5	W6	Panax japonicus var. angustifolius	Araliaceae	Panax	Ginsenoside Rb1, Ginsenoside Re, Ginsenoside Rd Ginsenoside Rg1, Notoginsenoside R2, chikusetsusaponin IV, chikusetsusaponin IVa , chikusetsusaponin V, pseudoginsenoside RT1, Majonoside R2, Ginsenoside Ro, Chikusetsusaponin IV, Chikusetsusaponin Iva	Dissolve stasis and stop bleeding, alleviate swelling and pain, eliminate phlegm, stop coughing and act as an expectorant and tonic; feeble and strong. The representative chemical compounds effect on verious cancers.	Investigation of Phenolic, Flavonoid, and Vitamin Contents in Different Parts of Korean Ginseng (Panax ginseng C.A. Meye			MCF-7 153	Treat83	CL100144736_L01_67
Group5	GX0838	Lycium chinense	Solanaceae	Lycium	Polysaccharides, fatty-acid(Palmitic acid,Palmitoleic acid, Palmitoleic acid, Stearic acid, Oleic acid, Linoleic acid, Arachidic acid, α-Linolenic acid, Gondoic acid, Lignoceric acid), 2,2-diphenyl-1-picrylhydrazyl (DPPH) and 2,2’-azino-bis(3-ethyl-benzthiazoline-sulfonic acid) (ABTS),	Treating diabetic nephropathy by suppressing renal oxidative stress and inﬂammation, with antioxidant activity	Lycium chinense leaves extract ameliorates diabetic nephropathy by suppressing hyperglycemia mediated renal oxidative stress and inflammation	Chemical Properties, Fatty-Acid Composition, and Antioxidant Activity of Goji Berry (Lycium barbarum L. and Lycium chinense Mill.) Fruits		MCF-7 18	Treat45	CL100137211_L01_69
Group5	GX0841	Chengiopanax fargesii	Araliaceae	Chengiopanax	Undescribed	Undescribed				MCF-7 20	Treat47	CL100137211_L01_71
Group5	GX0839	Cullen corylifolium	Fabaceae	Cullen	Isoflavone(corylin), bakuchiol, meroter- penes, furanocoumarins, flavonoids, and terpenoid compounds (essential oil), furanocoumarins , psoralen and angelicin (isopsoralen)	Anti-ageing, anti-pigmentation, anti-acne, anti-cancer, hepatoprotective, cardioprotective, hypoglycemic, hypolipemic, antidepressant, antioxidant, anti-inflammatory and antimicrobal	Characteristics of bakuchiol - the compound with high biological activity and the main source of its acquisition - Cullen corylifolium (L.) Medik	Effect of the isoflavone corylin from cullen corylifolium on colorectal cancer growth, by targeting the STAT3 signaling pathway		MCF-7 19	Treat46	CL100137211_L01_70
Group6	GX0822	Inula japonica Thunb.	Asteraceae	Inula	Polysaccharides, essential oils, dimeric sesquiterpene lactones(japonicones, neojaponicones), luteolin, quercetagetin, 3,4-dimethyl ether, britanin, quercetin and tomentosin	Anti-inflammatory and antioxidative activities, control asthma, coughs, and phlegm. Luteolin, quercetagetin, 3,4-dimethyl ether, britanin, and tomentosin, have been shown to potently inhibit topoisomerase activity and cytotoxicity in A549 and HT-29 cell	Inula japonica Thunb. Flower Ethanol Extract Improves Obesity and Exercise Endurance in Mice Fed a High-Fat Diet		Rsthmatics, expectorants and antitussives	MCF-7 7	Treat6	CL100120269_L02_58
Group6	S052	Acmella paniculata	Asteraceae	Acmella	Undescribed	Undescribed				MCF-7 42	Treat68	CL100144577_L01_92
Group6	GX0847	Crotalaria ferruginea	Fabaceae	Crotalaria	Isoflavonoid(4'-hydroxy-2'-methylalpinum-isoflavone), quercetin	Anti-inflammatory, inhibitory activities against phosphodiesterase-4 (PDE4), a therapeutic target of asthma	Natural phosphodiesterase-4 (PDE4) inhibitors from Crotalaria ferruginea			MCF-7 24	Treat87	CL100144736_L02_2
Group6	S161	Aristolochia tagala	Aristolochiaceae	Aristolochia	Kaempferol, indomethacin, A. tagala EA	Treating rheumatic pains and fever, dyspepsia, flatulence, stomachaches, and snakebites, anti-inflammatory, also used as galactagogue and emmenagogue	In vivo and in vitro pharmacological activity of Aristolochia tagala (syn: Aristolochia acuminata) root extracts			MCF-7 67	Treat76	CL100144736_L01_60
Group7	GX0849	Polygonum aviculare	Polygonaceae	Polygonum	Quercitrin hydrate, caffeic acid, quercetin and rutin. Epigallocatechin-3-gallate (EGCG) is the main component of anti-tumor.	Antioxidant, anti-obesity, wound healing,	Polygonum aviculare L. and its active compounds, quercitrin hydrate, caffeic acid, and rutin, activate the Wnt/β‐catenin pathway and induce cutaneous wound healing		Water-disinhibiting and damp-percolating	MCF-7 25	Treat51	CL100137211_L01_75
Group7	GX0855	Bischofia javanica	Euphorbiaceae	Bischofia	Phytochemicals viz. beta-amyrine, ursolic acid, betulinic acid, chrysoeriol, quercetin, friedelan-3-one, beta-sitosterol, fisetin, cynaroside and triacontane	Anti-diabetic, antileukemic, antiparasitic, antimicrobial, anti-inflammatory, and anti-nociceptive activities, treatment of various chronic conditions like inflammation, tuberculosis, ulcer, fracture, dislocation, diarrhea, sore throat, and nervous disorder	An integrated exploration of pharmacological potencies of Bischofia javanica (Blume) leaves through experimental and computational modeling	Antileukemic activity of the leaf extract of Bischofia javanica blume on human leukemic cell lines		MCF-7 28	Treat54	CL100137211_L01_78
Group7	S031	Humulus scandens	Cannabaceae	Humulus	Flavonoids	Treat tuberculosis, dysentery and chronic colitis, inhibit the proliferation of splenocytes induced by concanavalin A, lipopolysaccharides, and mixed-lymphocyte reaction in vitro.	Humulus scandens Exhibits Immunosuppressive Effects in Vitro and in Vivo by Suppressing CD4+ T Cell Activation			MCF-7 35	Treat61	CL100144577_L01_85
Group8	GX0826	Fruitlet of Citrus aurantium L.	Rutaceae	Citrus	Limonene, linalool, and β-myrcene, alkaloid(p-synephrine), flavanones	Anticancer, antianxiety, antiobesity, antibacterial, antioxidant, pesticidal, and antidiabetic	An Overview on Citrus aurantium L.: Its Functions as Food Ingredient and Therapeutic Agent		Qi-regulating	MCF-7 11	Treat10	CL100120269_L02_62
Group8	GX0858	Immature ruit of Citrus aurantium L.	Rutaceae	Citrus	Five flavanones and two polymethoxyflavones were isolated and evaluated for inhibitory activity against xanthine oxidase in vitro. Of the compounds, hesperetin showed more potent inhibitory activity	C. aurantium dried immature fruits showed the highest xanthine oxidase inhibitory activity	Chemical Evidence for Potent Xanthine Oxidase Inhibitory Activity of Ethyl Acetate Extract of Citrus aurantium L. Dried Immature Fruits			MCF-7 30	Treat56	CL100137211_L01_80
Group8	S022	Cyperus rotundus	Cyperaceae	Cyperus	Essential oils, phenolic acids, ascorbic acids, terpenoid and flavonoids in the tuber and rhizomes.	Treating cancer, diarrhea, diabetes, pyresis, inflammation, malaria, and stomach and bowel disorders, used as antiandrogenic, antibacterial, anticancerous, anticonvulsant, antidiabetic, antidiarrheal, antigenotoxic, anti-inflammatory, antilipidemic, antimalarial, antimutagenic, antiobesity, antioxidant, anti-uropathogenic, hepatoprotective, cardioprotective, neuroprotective, and nootropic agent.	Cyperus rotundus L.: Traditional uses, phytochemistry, and pharmacological activities			MCF-7 33	Treat59	CL100144577_L01_83
Group9	C001	Myristica fragrans	Myristicaceae	Myristica	Lignans, neolignans, diphenylalkanes, phenylpropanoids, and terpenoids. Macelignan, meso-dihydroguaiaretic acid, myristicin, and malabaricone C are the most active compounds. mace, nutmeg, and essential oils are three major commercial products	As a remedy for strengthening the stomach and expelling "wind-evil", and as an alleged abortifacient and narcotic. Mace is used to treat humoral asthma, low-grade fever, and to allevi- ate gastrointestinal complaints when mixed with aromatics. Nutmeg has been used medicinally to treat diarrhea, rheumatism, headaches, psy- chosis, fever, bad breath, nausea, stomach cramps, chronic vomiting, hemorr…	Phytochemical and pharmacological properties of Myristica fragrans Houtt.: an updated review		Heat-clearingastringent	MCF-7 73	Treat81	CL100144736_L01_65
Group9	GX0834	Schisandra chinensis	Schisandraceae	Schisandra	Lignans	With adaptogenic effects, central nervous system stimulation, hepatoprotective effects and potential anticancer potential and treat various neurodegenerative diseases.	An overview of neuroprotective and cognitive enhancement properties of lignans from Schisandra chinensis	Schisandra chinensis and its phytotherapeutical applications		MCF-7 15	Treat42	CL100137211_L01_66
Group9	S120	Entada phaseoloides	Fabaceae	Entada	Triterpene(entagenic acid), triterpene saponins, homogentisic acid and entadamide A, rheediinosides A and B, phenolic compounds and flavonoids	treat skin diseases, anti-complement, rheediinosides A and B showed moderate anti-proliferative and antioxidant activity	Biological activity of Entada phaseoloides and Entada rheedei			MCF-7 61	Treat23	CL100120303_L01_46
Group10	S174	Ricinus communis	Euphorbiaceae	Ricinus	Fatty acid ricinoleic acid, castor oil	Treatment of infection and inflammation, a valued industrial raw material for lubricants, paints, coats, cosmetic products	Ricinus communis Intoxications in Human and Veterinary Medicine—A Summary of Real Cases		Detoxifying, analgesia, antipruritic	MCF-7 72	Treat89	CL100144736_L02_4
Group10	S098	Gelsemium elegans	Loganiaceae	Gelsemium	Alkaloids(19,20-Epoxyhumantenine, (4R)-19-oxo-gelsevirine N4-oxide, gelsedethenine, 10,11-dimethoxy-N1-demethoxy-gelsemamide, 11-demethoxy-gelsemazonamide ), six types of indole alkaloids(sarpagine, koumine, humantenine, gelsedine, gelsemine, and yohimbane-type),	Treat diseases such as pain, skin ulcers, and spasticity.With antitumor, anti-inflammatory, analgesic and antidepressant activities	Indole alkaloids from Gelsemium elegans			MCF-7 54	Treat16	CL100120303_L01_103
Group11	GX0823	Arctium lappa	Asteraceae	Arctium	Tannin, arctigenin, arctiin, beta-eudesmol, caffeic acid, chlorogenic acid, inulin, trachelogenin 4, sitosterol-beta-D-glucopyran- oside, lappaol and diarctigenin	"detoxify" blood in terms of TCM and promote blood circulation to the skin surface, improving the skin quality/texture and curing skin diseases like eczema. Antioxidants and antidiabetic, anti-inflammatory effects and potent inhibitory effects on the growth of tumors such as pancreatic carcinoma, treating chronic diseases such as cancers, diabetes and AIDS. Arctigenin is the anti-cancer compound.	A review of the pharmacological effects of Arctium lappa (burdock)		Unclassified	MCF-7 8	Treat7	CL100120269_L02_59
Group11	S174	Ricinus communis L.	Euphorbiaceae	Ricinus	Ricin, Ricinin, p-Coumaric acid, Epigallocatechin and Ricinoleic acid	Hepatoprotective, anti-inflammatory, diuretic, anti-cancer, anti-bacterial, insecticidal, hypoglycemic, laxative, abortifacient, for wounds, ulcers and free radical scavenging, anthelmintic	Ricinus communis L. fruit extract inhibits migration/invasion, induces apoptosis in breast cancer cells and arrests tumor progression in vivo	Larvicidal activity, phytochemical composition, and antioxidant properties of different parts of five populations of Ricinus communis L.		MCF-7 48	Treat27	CL100120303_L01_98
Group11	GX0854	Platycodon grandiflorus	Campanulaceae	Platycodon	Steroidal saponins, flavonoids, polyacetylenes, sterols, phenolics, terpenoid, and other bioactive compounds	Treatments of cough, phlegm, sore throat, lung abscess, chest pain, dysuria, and dysentery, with anti-inflammatory, immunostimulatory, anti-tumor, anti-oxidant, anti-diabetic, anti-obesity, hepatoprotective and cardiovascular system effects	Platycodon grandiflorus - an ethnopharmacological, phytochemical and pharmacological review			MCF-7 27	Treat53	CL100137211_L01_77
Group11	S085	Ligustrum confusum	Oleaceae	Ligustrum	Undescribed	Undescribed				MCF-7 51	Treat13	CL100120303_L01_100
Group11	S033	Sesbania bispinosa	Fabaceae	Sesbania	Undescribed	Undescribed				MCF-7 36	Treat62	CL100144577_L01_86
Group11	S115	Mallotus barbatus	Euphorbiaceae	Mallotus	Undescribed	Undescribed				MCF-7 59	Treat21	CL100120303_L01_44
Group11	S147	Cornus macrophylla	Cornaceae	Cornus	Alkaloids, steroids, terpenoids, flavonoids, reducing sugars, and tannins	Treat backache, jaundice, and stomach ulcers, with antifungal, antibacterial, and antioxidant activities, exhibited a strong inhibition of aldose reductase, and it may be a potential candidate for the treatment of diabetic retinopathy	Cornus macrophylla, the Antibacterial Activity of Organic Leaf Extracts and the Characterization of the More Lipophilic Components by GC/MS			MCF-7 65	Treat74	CL100144736_L01_58
Group11	S155	Solanum aculeatissimum	Solanaceae	Solanum	Chlorogenic, ferulic acids, orientin, quercitrin and, quercetin, steroidal alkaloids, pyridines, withanolides, sesquiterpenes and diterpenes, glycoalkaloids and flavonoids	With cytotoxic, antifungal and antitumor effects	Spectral quality as an elicitor of bioactive compound production in Solanum aculeatissimum JACQ cell suspension			MCF-7 66	Treat75	CL100144736_L01_59
Group12	——	cis-Platinum 2				inhibit the DNA replication process of cancer cells and damage the structure of cell membrane, and has a strong broad-spectrum anti-cancer effect	Natural Terpenoids Against Female Breast Cancer: A 5-year Recent Research	Cisplatin plus gemcitabine versus paclitaxel plus gemcitabine as first-line therapy for metastatic triple-negative breast cancer (CBCSG006): a randomised, open-label, multicentre, phase 3 trial.	Positive controls	MCF-7 D2	Treat29	CL100120303_L02_77
Group12	——	Paclitaxel 2				It is a very prominent cytotoxic agent and widely used as first line therapy (alone or in combination) for many common and recurrent malignancies (lung, breast, ovarian and head and neck cancer). it’s reported that PTX can inhibit primary tumor progress and protects against angiogenesis and late-stage metastasis	Natural Terpenoids Against Female Breast Cancer: A 5-year Recent Research	Paclitaxel's Mechanistic and Clinical Effects on Breast Cancer		MCF-7 T2	Treat31	CL100120303_L02_79
Group12	——	cis-Platinum 3				inhibit the DNA replication process of cancer cells and damage the structure of cell membrane, and has a strong broad-spectrum anti-cancer effect	Natural Terpenoids Against Female Breast Cancer: A 5-year Recent Research	Cisplatin plus gemcitabine versus paclitaxel plus gemcitabine as first-line therapy for metastatic triple-negative breast cancer (CBCSG006): a randomised, open-label, multicentre, phase 3 trial.		MCF-7 D3	Treat30	CL100120303_L02_78
Group12	——	Paclitaxel 3				It is a very prominent cytotoxic agent and widely used as first line therapy (alone or in combination) for many common and recurrent malignancies (lung, breast, ovarian and head and neck cancer). it’s reported that PTX can inhibit primary tumor progress and protects against angiogenesis and late-stage metastasis	Natural Terpenoids Against Female Breast Cancer: A 5-year Recent Research	Paclitaxel's Mechanistic and Clinical Effects on Breast Cancer		MCF-7 T3	Treat32	CL100120303_L02_80
Group12	——	Gefitinib				It is used as second-line treatment of NSCLC after cytotoxic therapies, treatment of ERBB1-mutant lung cancer, induce the growth inhibition of endocrine-resistant MCF-7 breast cancer cells via reducing AKT and MAPK phosphorylation, and produced a synergistic effect with tamoxifen administration	The ErbB/HER family of protein-tyrosine kinases and cancer.	The efficacy of gefitinib supplementation for breast cancer: A meta-analysis of randomized controlled studies.		MCF-7 155	Treat33	CL100120303_L02_81
Group12	——	Gefitinib				It is used as second-line treatment of NSCLC after cytotoxic therapies, treatment of ERBB1-mutant lung cancer, induce the growth inhibition of endocrine-resistant MCF-7 breast cancer cells via reducing AKT and MAPK phosphorylation, and produced a synergistic effect with tamoxifen administration	The ErbB/HER family of protein-tyrosine kinases and cancer.	The efficacy of gefitinib supplementation for breast cancer: A meta-analysis of randomized controlled studies.		MCF-7 155	Treat85	CL100144736_L01_69
Group12	——	Doxorubicin hydrochloride				Used for early and advanced breast cancer. Its mechanism of anticancer effect is intercalation into DNA and the subsequent disruption of topoisomerase-II-mediated DNA repair. It also involves oxidative stress to cellular membranes, DNA and proteins	A review on the efficacy and toxicity of different doxorubicin nanoparticles for targeted therapy in metastatic breast cancer.			MCF-7 156	Treat34	CL100120303_L02_82
Group12	——	Cabozantinib				It is a small molecule and potent receptor inhibited many tyrosine kinases, such as MET, RET, vascular endothelial growth factor receptor 2 (VEGFR2) and other receptor tyrosine kinases, which play an important role in multiple tumors’ angiogenesis, invasion and metastasis, including breast cancer.	A phase II study of cabozantinib alone or in combination with trastuzumab in breast cancer patients with brain metastases.	A Phase II Trial of Cabozantinib in Hormone Receptor-Positive Breast Cancer with Bone Metastases.		MCF-7 157	Treat35	CL100120303_L02_83
Group12	——	Gemcitabine				It is a nucleoside analog chemotherapy which is widely used for different types of neoplasia and was clinically approved for the treatment of metastatic breast cancer. It requires triphosphate activation to get incorporated into DNA double helix resulting in inhibition of DNA synthesis. In chemotherapy strategy of breast cancer, gemcitabine always beening used with cisplatin or paclitaxel to perf…	Thymoquinone synergizes gemcitabine anti-breast cancer activity via modulating its apoptotic and autophagic activities.	nab-Paclitaxel plus carboplatin or gemcitabine versus gemcitabine plus carboplatin as first-line treatment of patients with triple-negative metastatic breast cancer: results from the tnAcity trial.		MCF-7 158	Treat36	CL100120303_L02_84
Group12	——	Lenvatinib				It is a small-molecule tyrosine kinase inhibitor contributed to tumor angiogenesis by inhibiting function of multiple receptors, including vascular endothelial growth factor receptor (VEGFR1-3), fibroblast growth factor receptor (FGFR1-4), platelet-derived growth factor receptor a (PDGFRa), stem cell factor receptor (KIT), and rearranged during transfection (RET).	A Promising Molecular Targeted Agent for Multiple Cancers.			MCF-7 159	Treat37	CL100120303_L02_85
Group12	——	Docetaxel				It is an antimicrotubulin agent through perturbing microtubule dynamics, leading to chronic activation of the spindle assembly checkpoint and inhibition of the anaphase promoting complex that delays the degradation of cyclin B1 and inhibits mitotic exit.	BAD sensitizes breast cancer cells to docetaxel with increased mitotic arrest and necroptosis.	Paclitaxel and docetaxel in the treatment of breast cancer.		MCF-7 160	Treat38	CL100120303_L02_86
Group12	——	Viborelbine				It is an antimitotic anticancer and microtubule destabilizing agent for treatment of lung cancer and breast cancer by inhibiting microtubule dynamics to promote a mitotic arrest and cell death, its main targets are tubulin and microtubules. Besides, Vinorelbine inhibited the cancer cell proliferation by MTT and colony formation assays and inducing G2/M arrest and cell apoptosis via regulation of …	Vinorelbine in cancer therapy.	Anti-tubulin agent vinorelbine inhibits metastasis of cancer cells by regulating epithelial-mesenchymal transition.		MCF-7 162-1	Treat91	CL100144736_L02_47
Group12	——	Viborelbine				It is an antimitotic anticancer and microtubule destabilizing agent for treatment of lung cancer and breast cancer by inhibiting microtubule dynamics to promote a mitotic arrest and cell death, its main targets are tubulin and microtubules. Besides, Vinorelbine inhibited the cancer cell proliferation by MTT and colony formation assays and inducing G2/M arrest and cell apoptosis via regulation of …	Vinorelbine in cancer therapy.	Anti-tubulin agent vinorelbine inhibits metastasis of cancer cells by regulating epithelial-mesenchymal transition.		MCF-7 162-2	Treat92	CL100144736_L02_48
Group12	——	Sorafenib				A small-molecule agent that inhibits multiple kinases in vitro, including B-RAF, CRAF, VEGFR2, VEGFR3, PDGFR-b, FLT-3 and c-KIT. It disrupts Ras-MAPK and VEGFR signaling to the treatment of colon, kidney, lung and breast cancer with the mechanism of inhibiting proliferation and angiogenesis. It reported combined sorafenib with gemcitabine and/or capecitabine performing better efficacy than sorafe…	Sorafenib improves alkylating therapy by blocking induced inflammation, invasion and angiogenesis in breast cancer cells.			MCF-7 161-1	Treat39	CL100120303_L02_87
Group12	——	Sorafenib				A small-molecule agent that inhibits multiple kinases in vitro, including B-RAF, CRAF, VEGFR2, VEGFR3, PDGFR-b, FLT-3 and c-KIT. It disrupts Ras-MAPK and VEGFR signaling to the treatment of colon, kidney, lung and breast cancer with the mechanism of inhibiting proliferation and angiogenesis. It reported combined sorafenib with gemcitabine and/or capecitabine performing better efficacy than sorafe…	Sorafenib improves alkylating therapy by blocking induced inflammation, invasion and angiogenesis in breast cancer cells.			MCF-7 161-2	Treat40	CL100120303_L02_88
Group13	——	Control 2							Negative controls	MCF-7 NC2	CK	CL100120303_L02_73
Group13	——	Control 3								MCF-7 NC3	CK	CL100120303_L02_74
Group13	——	Control 4								MCF-7 NC4	CK	CL100120303_L02_75
Group13	——	Control 5								MCF-7 NC5	CK	CL100120303_L02_76
Group13	——	Control 7								MCF-7 NC7	CK	CL100144736_L01_70
Group13	——	Control 10								MCF-7 NC10	CK	CL100144736_L01_71
Group13	——	Control 11								MCF-7 NC11	CK	CL100144736_L01_72
